# Supplementary material for: Multi-task deep learning models for mechanism-based prediction of developmental and reproductive toxicity (DART) using ToxCast bioassays
Source: Front Toxicol. 2026 Feb 4;8:1751644. doi: 10.3389/ftox.2026.1751644 (PMC12912713; doi:10.3389/ftox.2026.1751644)
Supplement: Supplementary file 1 [file Table2.xlsx]

## Sheet: SM
Supplementary Materials
Multi-Task Deep Learning Models for Mechanism-Based Prediction of Developmental and Reproductive Toxicity (DART) using ToxCast Bioassays
Siyeol Ahn1, Hojun Jung3, Jinwon Hwang1, Donghyeon Kim1, Hyunjun Kim3, Wooseok Kim3, Yunjung Lee3, Changwon Lim2,3*, Jinhee Choi1*
1 School of Environmental Engineering, University of Seoul, 163 Seoulsiripdae-ro, Dongdaemun-gu, Seoul 02504, Republic of Korea
2 Department of Smart Cities, Chung-Ang University, 84 Heukseok-ro, Dongjak-gu, Seoul 06974, Republic of Korea
3 Department of Statistics and Data Science, Chung-Ang University, 84 Heukseok-ro, Dongjak-gu, Seoul 06974, Republic of Korea
* Corresponding author
Tel: 82-2-6490-2869
Fax: 82-2-6490-2859
E-mail: Jinhee Choi, jinhchoi@uos.ac.kr
TableS1. Overview of the information for the 23 ToxCast bioassays mechanistically associated with DART.
TableS2. Performance comparison between optimized multi-task DGCL models and randomized-label (y-shuffled) baseline models across DART-related ToxCast assays.
TableS3. The list of hyperparameters for each model
TableS4. Detailed information on the ReProTect reference chemicals used for external validation (N=91)
TableS5. Full performance metrics of all machine learning and deep learning models across the 23 ToxCast DART-related bioassays
TableS6. Performance comparison of single-task and multi-task DGCL models across ToxCast DART-related bioassays
TableS7. Full prediction matrix of ReProTect reference chemicals across all ToxCast DART-related assays (1 = active; 0 = inactive). “Reliable” indicates predictions within the applicability domain (AD), whereas “unreliable” indicates predictions outside the AD.

## Sheet: TableS1.
TableS1. Overview of the information for the 23 ToxCast bioassays mechanistically associated with DART.
Source	AEID	ToxCast Assay Name	Intended target gene	Intended target family	Intended target subfamily	Organism	Tissue	Model	Format (Well plate)	Time	Cell viability	Detection	Function
ATG	63	ATG_Ahr_CIS	AHR	dna binding	basic helix-loop-helix protein	human	liver	HepG2	24	24	0	Fluorescence	reporter gene
ATG	66	ATG_BRE_CIS	SMAD1	dna binding	Smad protein	human	liver	HepG2	24	24	0	Fluorescence	reporter gene
ATG	71	ATG_DR5_RAR_CIS	RARA	nuclear receptor	non-steroidal	human	liver	HepG2	24	24	0	Fluorescence	reporter gene
ATG	75	ATG_ERE_CIS	ESR1	nuclear receptor	steroidal	human	liver	HepG2	24	24	0	Fluorescence	reporter gene
ATG	82	ATG_HIF1a_CIS	HIF1A	dna binding	basic helix-loop-helix protein	human	liver	HepG2	24	24	0	Fluorescence	reporter gene
BSK	166	BSK_3C_uPAR	PLAUR	cytokine	plasmogen activator	human	vascular	umbilical vein endothelium	96	24	0	Fluorescence	signaling
BSK	174	BSK_4H_MCP1	CCL2	cytokine	chemotactic factor	human	vascular	umbilical vein endothelium	96	24	0	Fluorescence	signaling
BSK	196	BSK_BE3C_PAI1	SERPINE1	cytokine	plasmogen activator inhibitor	human	lung	bronchial epithelial cells	96	24	0	Fluorescence	signaling
BSK	232	BSK_CASM3C_uPAR	PLAUR	cytokine	plasmogen activator	human	vascular	coronary artery smooth muscle cells	96	24	0	Fluorescence	signaling
BSK	250	BSK_hDFCGF_PAI1	SERPINE1	cytokine	plasmogen activator inhibitor	human	skin	foreskin fibroblast	96	24	0	Fluorescence	signaling
BSK	256	BSK_hDFCGF_TIMP1	TIMP1	protease inhibitor	metalloproteinase inhibitor	human	skin	foreskin fibroblast	96	24	0	Fluorescence	signaling
BSK	258	BSK_hDFCGF_VCAM1	VCAM1	cell adhesion molecules	Immunoglobulin CAM	human	skin	foreskin fibroblast	96	24	0	Fluorescence	signaling
BSK	274	BSK_KF3CT_TIMP2	TIMP2	protease inhibitor	metalloproteinase inhibitor	human	skin	keratinocytes and foreskin fibroblasts	96	24	0	Fluorescence	signaling
TOX21	786	TOX21_ERa_BLA_Antagonist_ratio	ESR1	nuclear receptor	steroidal	human	kidney	HEK293T	1536	24	0	Fluorescence	ratio
CEETOX	895	CEETOX_H295R_OHPROG	PGR	steroid hormone	progestagens	human	adrenal gland	H295R	96	48	0	Spectrophotometry	detection of steroid hormone
CEETOX	907	CEETOX_H295R_ESTRADIOL	ESR1	steroid hormone	estrogens	human	adrenal gland	H295R	96	48	0	Spectrophotometry	detection of steroid hormone
CEETOX	909	CEETOX_H295R_ESTRONE	ESR1	steroid hormone	estrogens	human	adrenal gland	H295R	96	48	0	Spectrophotometry	detection of steroid hormone
CEETOX	913	CEETOX_H295R_PROG	PGR	steroid hormone	progestagens	human	adrenal gland	H295R	96	48	0	Spectrophotometry	detection of steroid hormone
TOX21	1317	TOX21_p53_BLA_p2_ratio	TP53	dna binding	tumor suppressor	human	intestinal	HCT116	1536	24	0	Fluorescence	ratio
TOX21	2070	TOX21_PGC_ERR_Antagonist	ESRRA	nuclear receptor	orphan	human	kidney	PGC/ERR HEK293T	1536	24	0	Luminescence	antagonist
TOX21	2119	TOX21_ERb_BLA_Antagonist_ratio	ESR2	nuclear receptor	steroidal	human	kidney	HEK293T	1536	24	0	Fluorescence	ratio
TOX21	2127	TOX21_PR_BLA_Antagonist_ratio	PGR	nuclear receptor	steroidal	human	kidney	PR-UAS-bla-HEK293T	1536	24	0	Fluorescence	ratio
TOX21	2211	TOX21_ERa_LUC_VM7_Agonist_10nM_ICI182780	ESR1	nuclear receptor	steroidal	human	ovary	VM7	1536	22	0	Luminescence	agonist

## Sheet: TableS2.
TableS2. Performance comparison between optimized multi-task DGCL models and randomized-label (y-shuffled) baseline models across DART-related ToxCast assays. zscore_max is an AUC-based separation metric computed as the difference between the optimized model AUC and the maximum AUC observed across the y-shuffled runs, normalized by the standard deviation of the y-shuffled AUC distribution. * and …
Data information		Optimized multi-task DGCL models performance (true labels)					Randomized-label (y-shuffled) baseline performance					zscore_max
Split	Assay name	AUC	accuracy	precision	recall	F1	AUC	accuracy	precision	recall	F1
Test	ATG_Ahr_CIS	0.6510(±0.0313)	0.5147(±0.0556)	0.2446(±0.0222)	0.7417(±0.0624)	0.3670(±0.0232)	0.5370(±0.0454)	0.4240(±0.1937)	0.1968(±0.0195)	0.6821(±0.3620)	0.2946(±0.0642)	1.3122
Test	ATG_BRE_CIS	0.7231(±0.0167)	0.6083(±0.0537)	0.2318(±0.0243)	0.7865(±0.0718)	0.3580(±0.0363)	0.5537(±0.0079)	0.4347(±0.2050)	0.1446(±0.0508)	0.6496(±0.3736)	0.2312(±0.0851)	4.2887**
Test	ATG_DR5_RAR_CIS	0.7039(±0.0269)	0.5870(±0.0803)	0.1558(±0.0155)	0.6878(±0.1121)	0.2524(±0.0154)	0.4824(±0.0990)	0.5190(±0.3299)	0.1037(±0.0378)	0.4613(±0.4402)	0.1506(±0.0466)	3.4403**
Test	ATG_ERE_CIS	0.6635(±0.0149)	0.5897(±0.0388)	0.3433(±0.0229)	0.7073(±0.0456)	0.4620(±0.0274)	0.4686(±0.0819)	0.5667(±0.1110)	0.2228(±0.0814)	0.2555(±0.1132)	0.2236(±0.0619)	2.0178*
Test	ATG_HIF1a_CIS	0.6921(±0.0210)	0.5812(±0.0596)	0.2223(±0.0167)	0.7496(±0.0200)	0.3425(±0.0184)	0.5137(±0.0522)	0.3896(±0.2008)	0.1366(±0.0069)	0.6247(±0.3139)	0.2176(±0.0368)	4.348**
Test	BSK_3C_uPAR	0.7424(±0.0251)	0.6685(±0.0357)	0.5063(±0.0563)	0.7352(±0.0461)	0.5970(±0.0265)	0.5577(±0.0750)	0.5435(±0.0695)	0.3829(±0.0657)	0.5933(±0.2568)	0.4532(±0.0925)	4.6065**
Test	BSK_4H_MCP1	0.7148(±0.0624)	0.6075(±0.0327)	0.3770(±0.0161)	0.7377(±0.0539)	0.4983(±0.0130)	0.5220(±0.0146)	0.4668(±0.2364)	0.3461(±0.1396)	0.5904(±0.4951)	0.2871(±0.2123)	4.366**
Test	BSK_BE3C_PAI1	0.7689(±0.0313)	0.6406(±0.0846)	0.3509(±0.0968)	0.8148(±0.0209)	0.4849(±0.0894)	0.4502(±0.0803)	0.5939(±0.1295)	0.1222(±0.1072)	0.2799(±0.3310)	0.1616(±0.1535)	5.9895**
Test	BSK_CASM3C_uPAR	0.6695(±0.0516)	0.5680(±0.0249)	0.2565(±0.0230)	0.6863(±0.0396)	0.3733(±0.0298)	0.5132(±0.1010)	0.4995(±0.2175)	0.2379(±0.0632)	0.6274(±0.2849)	0.3168(±0.0066)	2.2147*
Test	BSK_hDFCGF_PAI1	0.7696(±0.0414)	0.6526(±0.0355)	0.4292(±0.0197)	0.7200(±0.0669)	0.5365(±0.0175)	0.4878(±0.0309)	0.6262(±0.0761)	0.2641(±0.0151)	0.1961(±0.1720)	0.1966(±0.1207)	3.3091**
Test	BSK_hDFCGF_TIMP1	0.7429(±0.0749)	0.5999(±0.0299)	0.2561(±0.0053)	0.7435(±0.2154)	0.3761(±0.0322)	0.4691(±0.0714)	0.4576(±0.2680)	0.1536(±0.0772)	0.6461(±0.5229)	0.2355(±0.1594)	6.0735**
Test	BSK_hDFCGF_VCAM1	0.7341(±0.0108)	0.6067(±0.0175)	0.3665(±0.0201)	0.7412(±0.0822)	0.4902(±0.0354)	0.4500(±0.0596)	0.4750(±0.0782)	0.2280(±0.0233)	0.4573(±0.2055)	0.2992(±0.0633)	4.7867**
Test	BSK_KF3CT_TIMP2	0.7130(±0.0171)	0.5842(±0.0046)	0.3036(±0.0149)	0.6908(±0.1597)	0.4188(±0.0403)	0.5238(±0.0625)	0.3176(±0.0885)	0.2214(±0.0138)	0.8291(±0.1333)	0.3488(±0.0249)	4.0092**
Test	CEETOX_H295R_OHPROG	0.6567(±0.1176)	0.5990(±0.0735)	0.5374(±0.0833)	0.7438(±0.1142)	0.6179(±0.0541)	0.4603(±0.1649)	0.5070(±0.0955)	0.4345(±0.1124)	0.2980(±0.2496)	0.3127(±0.1509)	-0.8206
Test	CEETOX_H295R_ESTRADIOL	0.6028(±0.1514)	0.5492(±0.0766)	0.2210(±0.1172)	0.6345(±0.1217)	0.3214(±0.1519)	0.6233(±0.0921)	0.7311(±0.1556)	0.1861(±0.1613)	0.3304(±0.4426)	0.2085(±0.2129)	-3.4902
Test	CEETOX_H295R_ESTRONE	0.4955(±0.0489)	0.5117(±0.1231)	0.2463(±0.1222)	0.5714(±0.0000)	0.3310(±0.1327)	0.5068(±0.0749)	0.5384(±0.1910)	0.2685(±0.1725)	0.5476(±0.4062)	0.2961(±0.1287)	1.0738
Test	CEETOX_H295R_PROG	0.5896(±0.0505)	0.5374(±0.0640)	0.4099(±0.0204)	0.6784(±0.0992)	0.5078(±0.0151)	0.5371(±0.0899)	0.5769(±0.0606)	0.3852(±0.0926)	0.2634(±0.0557)	0.3033(±0.0329)	-0.5885
Test	TOX21_ERa_BLA_Antagonist_ratio	0.7620(±0.0375)	0.6464(±0.0586)	0.2910(±0.0298)	0.8080(±0.0231)	0.4275(±0.0348)	0.4818(±0.0466)	0.4706(±0.2372)	0.1454(±0.0604)	0.5143(±0.3753)	0.2170(±0.1089)	11.5234**
Test	TOX21_p53_BLA_p2_ratio	0.7282(±0.0235)	0.6063(±0.0459)	0.1965(±0.0134)	0.7460(±0.0663)	0.3110(±0.0222)	0.4884(±0.0455)	0.5313(±0.2280)	0.1129(±0.0062)	0.4658(±0.3448)	0.1631(±0.0595)	3.1053**
Test	TOX21_PGC_ERR_Antagonist	0.7500(±0.0208)	0.6385(±0.0402)	0.2548(±0.0108)	0.7453(±0.0722)	0.3791(±0.0112)	0.4942(±0.0371)	0.5125(±0.0768)	0.1435(±0.0164)	0.4730(±0.1673)	0.2185(±0.0382)	6.8521**
Test	TOX21_ERb_BLA_Antagonist_ratio	0.7826(±0.0478)	0.6821(±0.0348)	0.4180(±0.0344)	0.8020(±0.0125)	0.5490(±0.0314)	0.5666(±0.0248)	0.3569(±0.0640)	0.2627(±0.0439)	0.9103(±0.0281)	0.4064(±0.0515)	9.2866**
Test	TOX21_PR_BLA_Antagonist_ratio	0.8001(±0.0128)	0.7265(±0.0116)	0.5762(±0.0374)	0.7976(±0.0363)	0.6689(±0.0365)	0.4956(±0.0356)	0.4875(±0.1293)	0.3396(±0.0658)	0.4691(±0.4308)	0.3390(±0.1305)	7.5449**
Test	TOX21_ERa_LUC_VM7_Agonist_10nM_ICI182780	0.9632(±0.0144)	0.6449(±0.0904)	0.0616(±0.0125)	0.9872(±0.0222)	0.1158(±0.0221)	0.5764(±0.1878)	0.7040(±0.2709)	0.0324(±0.0477)	0.3388(±0.3683)	0.0584(±0.0848)	5.9624**
Train	ATG_Ahr_CIS	0.7463(±0.0090)	0.6993(±0.0227)	0.2784(±0.0141)	0.6663(±0.0603)	0.3919(±0.0135)	0.5576(±0.0335)	0.3962(±0.2226)	0.1640(±0.0187)	0.7336(±0.2577)	0.2619(±0.0089)
Train	ATG_BRE_CIS	0.8651(±0.0077)	0.7694(±0.0057)	0.2561(±0.0108)	0.8295(±0.0188)	0.3913(±0.0143)	0.5848(±0.0411)	0.5330(±0.2643)	0.1140(±0.0171)	0.5718(±0.2678)	0.1837(±0.0133)
Train	ATG_DR5_RAR_CIS	0.8216(±0.0060)	0.7540(±0.0099)	0.1999(±0.0083)	0.7433(±0.0159)	0.3151(±0.0108)	0.5824(±0.0527)	0.5263(±0.3426)	0.1007(±0.0210)	0.5639(±0.3356)	0.1603(±0.0140)
Train	ATG_ERE_CIS	0.7467(±0.0061)	0.7183(±0.0135)	0.3574(±0.0056)	0.6015(±0.0234)	0.4482(±0.0052)	0.5445(±0.0244)	0.6521(±0.0956)	0.2327(±0.0374)	0.3271(±0.1311)	0.2580(±0.0365)
Train	ATG_HIF1a_CIS	0.7889(±0.0059)	0.7371(±0.0100)	0.2312(±0.0041)	0.7349(±0.0118)	0.3518(±0.0061)	0.5698(±0.0380)	0.3499(±0.1791)	0.1104(±0.0128)	0.7855(±0.1464)	0.1924(±0.0172)
Train	BSK_3C_uPAR	0.9443(±0.0015)	0.8478(±0.0114)	0.6216(±0.0225)	0.9095(±0.0041)	0.7383(±0.0147)	0.5824(±0.0352)	0.5084(±0.0839)	0.2764(±0.0267)	0.6566(±0.1298)	0.3861(±0.0286)
Train	BSK_4H_MCP1	0.9371(±0.0064)	0.8286(±0.0133)	0.5775(±0.0199)	0.9091(±0.0031)	0.7062(±0.0156)	0.5529(±0.0398)	0.4366(±0.2569)	0.2377(±0.0086)	0.6601(±0.4945)	0.2950(±0.1414)
Train	BSK_BE3C_PAI1	0.9341(±0.0027)	0.7927(±0.0047)	0.4336(±0.0054)	0.9391(±0.0033)	0.5932(±0.0044)	0.5850(±0.0383)	0.6429(±0.1097)	0.1903(±0.0259)	0.4001(±0.2483)	0.2441(±0.0901)
Train	BSK_CASM3C_uPAR	0.9174(±0.0071)	0.7722(±0.0181)	0.3767(±0.0208)	0.9065(±0.0134)	0.5320(±0.0218)	0.5945(±0.0545)	0.5058(±0.1954)	0.1585(±0.0133)	0.5922(±0.3508)	0.2367(±0.0640)
Train	BSK_hDFCGF_PAI1	0.9493(±0.0049)	0.8559(±0.0119)	0.6392(±0.0215)	0.9172(±0.0117)	0.7532(±0.0175)	0.5838(±0.0167)	0.6546(±0.0337)	0.2949(±0.0108)	0.3241(±0.1302)	0.3020(±0.0642)
Train	BSK_hDFCGF_TIMP1	0.9437(±0.0024)	0.8090(±0.0124)	0.4602(±0.0155)	0.9525(±0.0110)	0.6204(±0.0123)	0.5923(±0.0332)	0.4109(±0.2481)	0.1807(±0.0141)	0.7059(±0.3755)	0.2705(±0.0355)
Train	BSK_hDFCGF_VCAM1	0.9261(±0.0091)	0.8297(±0.0147)	0.6136(±0.0194)	0.8750(±0.0240)	0.7213(±0.0210)	0.5973(±0.0325)	0.5340(±0.1503)	0.3078(±0.0382)	0.6126(±0.2328)	0.3951(±0.0173)
Train	BSK_KF3CT_TIMP2	0.9438(±0.0046)	0.8156(±0.0079)	0.4987(±0.0081)	0.9412(±0.0133)	0.6518(±0.0043)	0.5938(±0.0307)	0.3390(±0.1264)	0.2024(±0.0229)	0.8652(±0.0957)	0.3264(±0.0233)
Train	CEETOX_H295R_OHPROG	0.7721(±0.0223)	0.6924(±0.0240)	0.6055(±0.0353)	0.7341(±0.0575)	0.6633(±0.0418)	0.6236(±0.0465)	0.5927(±0.0190)	0.5300(±0.0874)	0.3986(±0.2448)	0.4211(±0.1429)
Train	CEETOX_H295R_ESTRADIOL	0.9093(±0.0380)	0.7310(±0.0534)	0.3014(±0.0447)	0.9418(±0.0312)	0.4552(±0.0489)	0.7358(±0.1129)	0.7476(±0.1793)	0.3406(±0.1540)	0.5010(±0.4293)	0.2691(±0.1787)
Train	CEETOX_H295R_ESTRONE	0.9120(±0.0326)	0.7430(±0.0732)	0.3502(±0.0890)	0.9092(±0.0788)	0.4978(±0.0757)	0.7094(±0.0924)	0.5925(±0.2492)	0.2360(±0.0764)	0.6917(±0.1764)	0.3386(±0.0625)
Train	CEETOX_H295R_PROG	0.7950(±0.0364)	0.7119(±0.0286)	0.6053(±0.0348)	0.7297(±0.0888)	0.6612(±0.0565)	0.6546(±0.0453)	0.6343(±0.0226)	0.5421(±0.0643)	0.4170(±0.0216)	0.4700(±0.0277)
Train	TOX21_ERa_BLA_Antagonist_ratio	0.9123(±0.0072)	0.7794(±0.0127)	0.3274(±0.0276)	0.8958(±0.0017)	0.4791(±0.0300)	0.5362(±0.0279)	0.4571(±0.2601)	0.1208(±0.0040)	0.6043(±0.3663)	0.1879(±0.0328)
Train	TOX21_p53_BLA_p2_ratio	0.9075(±0.0042)	0.7643(±0.0062)	0.2515(±0.0174)	0.9042(±0.0052)	0.3933(±0.0215)	0.5375(±0.0253)	0.5534(±0.2371)	0.0985(±0.0096)	0.4882(±0.2571)	0.1555(±0.0133)
Train	TOX21_PGC_ERR_Antagonist	0.9078(±0.0082)	0.7927(±0.0054)	0.3290(±0.0149)	0.8787(±0.0139)	0.4786(±0.0178)	0.5249(±0.0222)	0.5291(±0.1239)	0.1166(±0.0075)	0.5087(±0.1788)	0.1863(±0.0171)
Train	TOX21_ERb_BLA_Antagonist_ratio	0.9193(±0.0055)	0.8169(±0.0113)	0.4703(±0.0323)	0.8807(±0.0082)	0.6127(±0.0284)	0.5311(±0.0072)	0.2748(±0.0452)	0.1686(±0.0075)	0.8662(±0.0647)	0.2819(±0.0084)
Train	TOX21_PR_BLA_Antagonist_ratio	0.8855(±0.0048)	0.8170(±0.0073)	0.5740(±0.0223)	0.8023(±0.0152)	0.6689(±0.0144)	0.5210(±0.0215)	0.5077(±0.2179)	0.2358(±0.0049)	0.5080(±0.4110)	0.2960(±0.0792)
Train	TOX21_ERa_LUC_VM7_Agonist_10nM_ICI182780	0.9678(±0.0020)	0.7635(±0.0277)	0.0570(±0.0148)	0.9689(±0.0030)	0.1075(±0.0265)	0.6495(±0.0962)	0.6857(±0.2704)	0.0238(±0.0010)	0.5186(±0.4177)	0.0415(±0.0096)
Valid	ATG_Ahr_CIS	0.6685(±0.0593)	0.5393(±0.0507)	0.2861(±0.0519)	0.7402(±0.1594)	0.4114(±0.0755)	0.4980(±0.0935)	0.4324(±0.1498)	0.2220(±0.0479)	0.6824(±0.3613)	0.3288(±0.1037)
Valid	ATG_BRE_CIS	0.7423(±0.0282)	0.6370(±0.0941)	0.2204(±0.0258)	0.8077(±0.1141)	0.3445(±0.0276)	0.5123(±0.0315)	0.4447(±0.2196)	0.1184(±0.0144)	0.5996(±0.3479)	0.1925(±0.0279)
Valid	ATG_DR5_RAR_CIS	0.7302(±0.0392)	0.6495(±0.1202)	0.2218(±0.0748)	0.7552(±0.1325)	0.3322(±0.0717)	0.4929(±0.1287)	0.4855(±0.3272)	0.1202(±0.0516)	0.5012(±0.4328)	0.1666(±0.0298)
Valid	ATG_ERE_CIS	0.7003(±0.0394)	0.6371(±0.0313)	0.4126(±0.0715)	0.7208(±0.0512)	0.5237(±0.0712)	0.5194(±0.0562)	0.5901(±0.0435)	0.3224(±0.1303)	0.3193(±0.0711)	0.2995(±0.0387)
Valid	ATG_HIF1a_CIS	0.7535(±0.0808)	0.6099(±0.0742)	0.2014(±0.0426)	0.8412(±0.0415)	0.3229(±0.0552)	0.4276(±0.0883)	0.2862(±0.1902)	0.1061(±0.0636)	0.6249(±0.3040)	0.1757(±0.1002)
Valid	BSK_3C_uPAR	0.8048(±0.0434)	0.7045(±0.0132)	0.5321(±0.0120)	0.8086(±0.1249)	0.6391(±0.0414)	0.4718(±0.0574)	0.4520(±0.0723)	0.3081(±0.0135)	0.5430(±0.2140)	0.3840(±0.0495)
Valid	BSK_4H_MCP1	0.7909(±0.0388)	0.6840(±0.0425)	0.4811(±0.0297)	0.8236(±0.0641)	0.6065(±0.0302)	0.5687(±0.0984)	0.4485(±0.2087)	0.1895(±0.1648)	0.5764(±0.5172)	0.2828(±0.2449)
Valid	BSK_BE3C_PAI1	0.7604(±0.0250)	0.6238(±0.0426)	0.3183(±0.0373)	0.7858(±0.1792)	0.4510(±0.0633)	0.5085(±0.0815)	0.6100(±0.1301)	0.1702(±0.0546)	0.3109(±0.2584)	0.1967(±0.1310)
Valid	BSK_CASM3C_uPAR	0.7104(±0.0773)	0.5931(±0.0128)	0.2385(±0.0336)	0.7834(±0.2067)	0.3645(±0.0606)	0.5018(±0.1302)	0.4653(±0.1870)	0.1616(±0.0522)	0.5441(±0.1957)	0.2403(±0.0537)
Valid	BSK_hDFCGF_PAI1	0.8001(±0.0257)	0.6452(±0.0572)	0.4152(±0.0618)	0.7602(±0.1409)	0.5276(±0.0086)	0.4829(±0.0453)	0.6355(±0.0710)	0.2296(±0.1515)	0.2014(±0.1700)	0.2061(±0.1491)
Valid	BSK_hDFCGF_TIMP1	0.7924(±0.0085)	0.6287(±0.0921)	0.3222(±0.0519)	0.8170(±0.1022)	0.4570(±0.0351)	0.5756(±0.1277)	0.4605(±0.2833)	0.2271(±0.0414)	0.6526(±0.4697)	0.2754(±0.1028)
Valid	BSK_hDFCGF_VCAM1	0.7745(±0.0270)	0.6515(±0.0672)	0.4223(±0.0698)	0.8398(±0.0705)	0.5569(±0.0433)	0.5188(±0.0824)	0.4892(±0.1571)	0.2656(±0.0198)	0.5205(±0.1813)	0.3429(±0.0207)
Valid	BSK_KF3CT_TIMP2	0.8118(±0.0654)	0.6335(±0.0442)	0.3397(±0.0129)	0.8315(±0.1578)	0.4806(±0.0410)	0.5468(±0.0878)	0.3327(±0.1140)	0.2236(±0.0357)	0.8903(±0.1014)	0.3566(±0.0492)
Valid	CEETOX_H295R_OHPROG	0.6616(±0.1158)	0.6599(±0.0522)	0.6337(±0.0130)	0.7724(±0.0796)	0.6945(±0.0264)	0.6058(±0.0356)	0.5234(±0.0670)	0.5938(±0.1238)	0.3920(±0.2988)	0.4130(±0.1489)
Valid	CEETOX_H295R_ESTRADIOL	0.7156(±0.0735)	0.5780(±0.0667)	0.2473(±0.0644)	0.7976(±0.1148)	0.3755(±0.0856)	0.5534(±0.1050)	0.6831(±0.1589)	0.1355(±0.1179)	0.3631(±0.3573)	0.1919(±0.1669)
Valid	CEETOX_H295R_ESTRONE	0.6265(±0.0509)	0.5381(±0.0738)	0.2470(±0.0530)	0.5958(±0.2188)	0.3479(±0.0897)	0.5293(±0.0335)	0.5427(±0.2169)	0.2392(±0.0507)	0.5278(±0.4111)	0.3079(±0.1000)
Valid	CEETOX_H295R_PROG	0.6233(±0.1226)	0.6205(±0.0884)	0.5403(±0.0961)	0.7728(±0.1115)	0.6346(±0.0968)	0.5652(±0.0957)	0.5883(±0.0992)	0.5368(±0.1949)	0.3726(±0.1022)	0.4386(±0.1369)
Valid	TOX21_ERa_BLA_Antagonist_ratio	0.8018(±0.0159)	0.6785(±0.0536)	0.2952(±0.0553)	0.8130(±0.0725)	0.4303(±0.0607)	0.5238(±0.0756)	0.4861(±0.2644)	0.1485(±0.0381)	0.5478(±0.3909)	0.2196(±0.0941)
Valid	TOX21_p53_BLA_p2_ratio	0.7625(±0.0356)	0.6585(±0.0586)	0.2413(±0.0569)	0.7411(±0.0569)	0.3619(±0.0699)	0.4787(±0.0745)	0.5268(±0.2395)	0.1597(±0.1091)	0.4503(±0.3285)	0.1927(±0.0618)
Valid	TOX21_PGC_ERR_Antagonist	0.7705(±0.0449)	0.6874(±0.0540)	0.3092(±0.0743)	0.7268(±0.0775)	0.4307(±0.0821)	0.5106(±0.0514)	0.5113(±0.1253)	0.1721(±0.0445)	0.5195(±0.1417)	0.2569(±0.0646)
Valid	TOX21_ERb_BLA_Antagonist_ratio	0.8298(±0.0389)	0.7268(±0.0671)	0.4469(±0.0626)	0.8280(±0.0335)	0.5789(±0.0551)	0.5299(±0.0502)	0.3083(±0.0396)	0.2330(±0.0294)	0.9157(±0.0828)	0.3707(±0.0393)
Valid	TOX21_PR_BLA_Antagonist_ratio	0.8071(±0.0427)	0.7214(±0.0453)	0.5331(±0.0401)	0.7724(±0.0439)	0.6308(±0.0426)	0.5248(±0.0380)	0.4911(±0.1886)	0.3395(±0.1091)	0.5250(±0.4031)	0.3573(±0.0722)
Valid	TOX21_ERa_LUC_VM7_Agonist_10nM_ICI182780	0.9094(±0.0644)	0.6651(±0.1014)	0.0609(±0.0220)	0.9069(±0.0807)	0.1137(±0.0392)	0.6275(±0.1172)	0.6895(±0.2900)	0.0233(±0.0294)	0.4385(±0.4289)	0.0424(±0.0520)

## Sheet: TableS3.
TableS3. The list of hyperparameters for each model
Category	Model	Tunned hyperparameters
Deep learning	TransFoxMol	Number of attention heads, number of attention layers, output dimension, learning rate, dropout rate
Deep learning	DGCL	Batch size, learning rate, dropout rate, weight decays
Deep learning	MolPath	Hidden dimension, batch size, learning rate, dropout rate
Deep learning	Molformer	Batch size, learning rate, dropout rate
Machine learning	Logistic Regression	C, penalty, solver
Machine learning	DT	criterion, max_depth, min_samples_split, min_samples_leaf
Machine learning	RF	n_estimators, criterion, min_samples_split, min_samples_leaf, max_features
Machine learning	GBT	learning_rate, n_estimators, max_depth
Machine learning	XGB	min_child_weight, max_depth, gamma, objective, booster

## Sheet: TableS4.
TableS4. Detailed information on the ReProTect reference chemicals used for external validation (N=91)
CASN	Chemical Name	Classification	Target effects	Product class
10605-21-7	Carbamic Acid, N-1h-Benzimidazol-2-Yl-, Methyl Ester	Positive	Developmental toxicity	Fungicide
1405-41-0	Gentamicin, Sulfate (Salt)	Positive	Developmental toxicity	Bactericidal
148-18-5	Sodium Diethyldithiocarbamate	Positive	Developmental toxicity	Agricultural chemical, Antidote for nickel and cadmium poisoning, Fungicide, Bactericide, Wood preservative
1806-26-4	Phenol, 4-Octyl-	Positive	Developmental toxicity	Estrogenic hormone
26571-11-9	26-(Nonylphenoxy)-3,6,9,12,15,18,21,24-Octaoxahexacosan-1-Ol	Positive	Developmental toxicity	Non-ionic surfactant, Spermicidal
302-79-4	Tretinoin	Positive	Developmental toxicity	Antineoplastic agent, Dermatologic agent, Drug/therapeutic agent, Keratolytic agent
330-55-2	Linuron	Positive	Developmental toxicity	Herbicide
36322-90-4	Piroxicam	Positive	Developmental toxicity	Non-steroidal anti-inflamatory agent
51-28-5	2,4-Dinitrophenol	Positive	Developmental toxicity	Synthetic reagent
521-18-6	Androstanolone	Positive	Developmental toxicity	Hormone
58-08-2	Caffeine	Positive	Developmental toxicity	Natural food, Food additive, Therapeutic of shock and heart disease
631-64-1	Dibromoacetic Acid	Positive	Developmental toxicity	Disinfection agent
64-67-5	Diethyl Sulphate	Positive	Developmental toxicity	Catalytic agent for esterification and for manufacture of quaternary textile compounds
65277-42-1	Ketoconazole	Positive	Developmental toxicity	Antifungal, Drug/therapeutic agent
66-27-3	Methyl Methanesulphonate	Positive	Developmental toxicity	Pharmaceutical Antineoplastic
68-23-5	Noretynodrel	Positive	Developmental toxicity	Contraceptive agent, Drug/therapeutic agent
69-72-7	Salicylic Acid	Positive	Developmental toxicity	Anti-infective agent, Antifungal agent, Dermatologic agent, Drug/therapeutic agent, Keratolytic agent
70-30-4	Hexachlorophene	Positive	Developmental toxicity	Acaricide, Agricultural chemical, Therapeutic agent Fungicide/bactericide/wood preservative, Germicide
81-81-2	Warfarin	Positive	Developmental toxicity	Pharmaceutical Rodenticide
84371-65-3	Mifepristone	Positive	Developmental toxicity	Pharmaceutical antiprogestogen, Synthetic steroid
87-86-5	Pentachlorophenol	Positive	Developmental toxicity	Herbicide, Insecticide, Fungicide, Algaecide, Antifouling
109-86-4	Ethanol, 2-Methoxy-	Positive	Female fertility	Industrial solvent for resins, lacquers, dyes and inks
13311-84-7	Flutamide	Positive	Female fertility	Antiandrogenic pharmaceutical
148-82-3	Melphalan	Positive	Female fertility	Pharmaceutical Antineoplastic
1912-24-9	Atrazine	Positive	Female fertility	Selective triazine herbicide
31430-18-9	Nocodazole	Positive	Female fertility	Antineoplastic agent, Drug/therapeutic agent
33069-62-4	Benzenepropanoic Acid, ?-(Benzoylamino)-?-Hydroxy-, (2ar,4s,4as,6r,9s,11s,12s,12ar,12bs)-6,12b-Bis(Acetyloxy)-12-(Benzoyloxy)-2a,3,4,4a,5,6,9,10,11,12,12a,12b-Dodecahydro-4,11-Dihydroxy-4a,8,13,13-Tetramethyl-5-Oxo-7,11-Methano-1h-Cyclodeca[3,4]Benz[1,2-B	Positive	Female fertility	Antimitotic Agents, Drug/therapeutic agent
446-72-0	Genisterin	Positive	Female fertility	Anticarcinogenic agents, Drug/therapeutic agent, Enzyme inhibitors Growth inhibitors
50-22-6	Corticosterone	Positive	Female fertility	Natural hormone
50-32-8	Benzo[Def]Chrysene	Positive	Female fertility	Environmental pollutant, component of tobacco smoke
51-21-8	Fluorouracil	Positive	Female fertility	Antimetabolites, Antineoplastic Drug/Therapeutic, Immunosuppressive agents
52806-53-8	Hydroxyflutamide	Positive	Female fertility	Drug/Therapeutic agent
53-86-1	Indometacin	Positive	Female fertility	Cyclooxygenase (COX) inhibitor
56-53-1	Diethylstilbestrol	Positive	Female fertility	Agricultural chemical, Antineoplastic agents, Contraceptives, postcoital, Synthetic and drug/therapeutic agent
57-83-0	Progesterone	Positive	Female fertility	Hormone, Drug/therapeutic agent
58-18-4	Methyltestosterone	Positive	Female fertility	Anabolic agents, Androgen, Antineoplastic agents Drug/therapeutic agent, Hormone
60-51-5	Dimethoate	Positive	Female fertility	Insecticide
61-25-6	Papaverine Hydrochloride	Positive	Female fertility	Pharmaceutical
625-45-6	Methoxyacetic Acid	Positive	Female fertility	Immunosuppressive agent, Used for the kinetic resolution of chiral amines
63-05-8	Androst-4-Ene-3,17-Dione	Positive	Female fertility	Natural hormone
637-07-0	Clofibrate	Positive	Female fertility	Therapeutic agent
66-81-9	Cicloheximide	Positive	Female fertility	Agricultural chemical, Antibiotics, Antifungal, Antipsoriatic, Drug/therapeutic agent, Fungicide, Bactericide, Wwood preservative Growth regulator/fertilizer
71-43-2	Benzene	Positive	Female fertility	Agricultural chemical, Drug/therapeutic agent
797-63-7	Levonorgestrel	Positive	Female fertility	Contraceptive agents, Drug/therapeutic agent
80-05-7	Bisphenol A	Positive	Female fertility	Building block of several important polymers and polymer additives
84-74-2	Dibutyl Phthalate	Positive	Female fertility	Plasticiser, Additive to adhesives or printing inks
9041-93-4	Bleomycin Sulfate	Positive	Female fertility	Pharmaceutical antineoplastic agent, Antibiotic, Mycotoxin
94105-90-5	Equol	Positive	Female fertility	Phytestrogen, Metabolite of daidzein, produced by bacterial flora in the intestine
10540-29-1	Tamoxifen	Positive	Male fertility	Antineoplastic agent, Drug/therapeutic agent, Hormone
117-81-7	Dioctyl Phthalate	Positive	Male fertility	Dielectric fluid, Plasticizer, Component in food packaging
125-84-8	Aminoglutethimide	Positive	Male fertility	Pharmaceutical
129453-61-8	Fulvestrant	Positive	Male fertility	Antineoplastic agent
1397-94-0	Antimycin-A	Positive	Male fertility	Pesticide, Antibiotic
17230-88-5	Danazol	Positive	Male fertility	Drug/therapeutic agent, Estrogen antagonist
23214-92-8	Doxorubicin	Positive	Male fertility	Antitumour antibiotic
303-45-7	Gossypol	Positive	Male fertility	Contraceptive agent
303-47-9	Ochratoxin A (7ci)	Positive	Male fertility	Mycotoxin
4376-20-9	Phthalic Acid, Mono-2-Ethyl Hexyl Ester	Positive	Male fertility	MEHP is an active metabolite of Bis (2-ethylhexyl) phthalate (DEHP, a plasticiser).
481-30-1	Epitestosterone	Positive	Male fertility	Natural hormone
50-07-7	Mitomycin	Positive	Male fertility	Pharmaceutical antineoplastic agent, Antibiotic mycotoxin
50-28-2	Estradiol	Positive	Male fertility	Natural estrogen hormone
54-36-4	Metyrapone	Positive	Male fertility	Used in a test of the feedback hypothalamic-pituitary mechanism and adrenal insufficiency
55-29-3	DDT (P,P'-DDT)	Positive	Male fertility	Insecticide
55-98-1	Busulfan	Positive	Male fertility	Alkylating agents, Antineoplastic and drug/therapeutic agent
57-63-6	Ethinylestradiol	Positive	Male fertility	Drug/therapeutic agent, Hormone
608-73-1	HCH	Positive	Male fertility	Organochlorine Insecticide
64-17-5	Ethanol	Positive	Male fertility	Psychoactive drug, solvent
64-86-8	Colchicine	Positive	Male fertility	Antimitotic agent, Pharmaceutical
67-64-1	Acetone	Positive	Male fertility	Solvent
75330-75-5	Lovastatin	Positive	Male fertility	Pharmaceutical
79-43-6	Dichloroacetic Acid	Positive	Male fertility	Agricultural chemical Fungicide, Bactericide, Wood preservative
84852-15-3	Phenol, 4-Nonyl-, Branched	Positive	Male fertility	Excipients, Pharmaceutic aid, Spermaticide
88-85-7	Phenol, 2-(1-Methylpropyl)-4,6-Dinitro-	Positive	Male fertility	Herbicide, Insecticide
94-26-8	Butyl 4-Hydroxybenzoate	Positive	Male fertility	Preservative in foodstuffs, cosmetics, toiletries and pharmaceutical products
99-66-1	Valproic Acid	Positive	Male fertility	Pharmaceutical antineoplastic
100-25-4	1,4-Dinitrobenzene	Negative	Male fertility	Not reported
103-90-2	4-Acetamidophenol	Negative	Developmental toxicity	Nonsteroidal antiinflammatory drug, Analgesic antipyretic derivative of acetanilide
105-45-3	Methyl Acetoacetate	Negative	Male fertility	Solvent for cellulose ethers, Chemical intermediate for organic compounds, Herbicides, Pesticides
106-89-8	Oxirane, 2-(Chloromethyl)-	Negative	Developmental toxicity	Polar organic solven (epoxide)
120-83-2	Phenol, 2,4-Dichloro-	Negative	Male fertility	Agricultural chemical, Anthelmintics, Anti-Infective agents, Antiparasitic agents, Fungicide, Bactericide, Wood preservative
15687-27-1	Benzeneacetic Acid, α-Methyl-4-(2-Methylpropyl)-	Negative	Female fertility	Drug/therapeutic agent
50471-44-8	Vinclozolin	Negative	Female fertility	Pesticide, Fungicide
58-55-9	Theophylline	Negative	Female fertility	Anti-asthmatic agent, Autonomic agent, Bronchodilator agent, Cardiovascular agent, Drug/therapeutic agent, Enzyme inhibitor
58-89-9	Lindane	Negative	Male fertility	Agricultural chemical, Fungicide, Bactericide, Insecticide
69-57-8	Sodium [2s-(2?,5?,6?)]-3,3-Dimethyl-7-Oxo-6-(Phenylacetamido)-4-Thia-1-Azabicyclo[3.2.0]Heptane-2-Carboxylate	Negative	Developmental toxicity	β-lactam antibiotic
7232-21-5	4-Amino-5-Chloro-N-[2-(Diethylamino)Ethyl]-2-Methoxybenzamide Monohydrochloride	Negative	Developmental toxicity	Pharmaceutical
81131-70-6	1-Naphthaleneheptanoic Acid, 1,2,6,7,8,8a-Hexahydro-?,?,6-Trihydroxy-2-Methyl-8-[(2s)-2-Methyl-1-Oxobutoxy]-, Sodium Salt (1:1), (?R,?R,1s,2s,6s,8s,8ar)-	Negative	Developmental toxicity	Pharmaceutical
9002-93-1	Glycols, Polyethylene, Mono(P-(1,1,3,3-T = Octoxynol = Poly(Oxy-1,2-Ethanediyl), Alpha-(4-(1.1.3.3.-Tetramethyl-Butyl)Phenyl)-Omega-Hydroxy-	Negative	Female fertility	Antifoaming, Contraceptive, Pharmaceutic aid, Spermatocidal
95-95-4	2,4,5-Trichlorophenol	Negative	Developmental toxicity	Agricultural chemical, Fungicide, Bactericide, Wood preservative
96-12-8	1,2-Dibromo-3-Chloropropane	Negative	Female fertility	Agricultural chemical, Anthelmintics, Anti-Infective, Antinematodal, Antiparasitic, Fungicide, Bactericide, Insecticide, Wood preservative
98-95-3	Nitrobenzene	Negative	Male fertility	Agricultural chemical, Insecticide

## Sheet: TableS5.
TableS5. Full performance metrics of all machine learning and deep learning models across the 23 ToxCast DART-related bioassays
AEID	Assay Name	Category	Model	Test set performance					Training set performance					Validation set performance
				AUC	accuracy	precision	recall	F1	AUC	accuracy	precision	recall	F1	AUC	accuracy	precision	recall	F1
63	ATG_Ahr_CIS	DL	MolFormer	0.6363(0.0303)	0.7790(0.0379)	0.1896(0.1642)	0.1062(0.1321)	0.1244(0.1350)	0.7187(0.0203)	0.8551(0.0027)	0.3832(0.2811)	0.0575(0.0524)	0.0954(0.0822)	0.6737(0.0586)	0.7632(0.0191)	0.2063(0.1472)	0.0565(0.0672)	0.0775(0.0860)
		DL	DGCL	0.6884(±0.0207)	0.5554(±0.0629)	0.2628(±0.0163)	0.7370(±0.0860)	0.3858(±0.0065)	0.8524(±0.0751)	0.7846(±0.0607)	0.3851(±0.0932)	0.7548(±0.1260)	0.5092(±0.1093)	0.6851(±0.0890)	0.5863(±0.0398)	0.3051(±0.0598)	0.6840(±0.0570)	0.4212(±0.0675)
		DL	TransFoxMol	0.6774(0.022)	0.7964(0.008)	0.4126(0.05)	0.1873(0.074)	0.2537(0.082)	0.7808(0.0049)	0.8632(0.001)	0.6276(0.0363)	0.1394(0.0395)	0.2269(0.059)	0.6938(0.0779)	0.7802(0.0226)	0.4597(0.0894)	0.0955(0.0202)	0.158(0.0327)
		DL	MolPath	0.674(0.013)	0.812(0.007)	0.522(0.041)	0.201(0.100)	0.278(0.098)	0.7393(0.0120)	0.8561(0.0021)	0.4618(0.4008)	0.0189(0.0288)	0.0354(0.0536)	0.6995(0.0794)	0.7801(0.0239)	0.1667(0.2887)	0.0252(0.0436)	0.0437(0.0757)
		ML	RF	0.6189(±0.0086)	0.6799(±0.0168)	0.2764(±0.0283)	0.4267(±0.0326)	0.3353(±0.0297)	0.936524(±0.015651)	0.876545(±0.023563)	0.557154(±0.056308)	0.814303(±0.005931)	0.660177(±0.042416)	0.616129(±0.079783)	0.672087(±0.041029)	0.327481(±0.071750)	0.483710(±0.158408)	0.387165(±0.095606)
		ML	XGB	0.6108(±0.0334)	0.6707(±0.0397)	0.2684(±0.0394)	0.4208(±0.0309)	0.3273(±0.0375)	0.895349(±0.053469)	0.876959(±0.044119)	0.574330(±0.130567)	0.697856(±0.098985)	0.629012(±0.118511)	0.624626(±0.077323)	0.739543(±0.018751)	0.394572(±0.095191)	0.383377(±0.103886)	0.387912(±0.098985)
		ML	LR	0.6105(±0.0117)	0.6377(±0.0371)	0.2728(±0.0254)	0.5439(±0.0360)	0.3628(±0.0262)	0.797423(±0.005019)	0.839239(±0.000605)	0.454281(±0.007398)	0.522974(±0.027131)	0.486055(±0.015959)	0.605502(±0.068227)	0.661247(±0.011874)	0.306118(±0.057501)	0.443053(±0.099268)	0.361925(±0.073185)
		ML	GBT	0.6025(±0.0221)	0.6770(±0.0292)	0.2689(±0.0359)	0.4089(±0.0514)	0.3241(±0.0405)	0.947818(±0.001157)	0.932001(±0.012839)	0.886054(±0.139877)	0.655473(±0.087025)	0.738012(±0.026418)	0.606002(±0.064877)	0.684773(±0.028987)	0.307750(±0.062353)	0.343539(±0.062899)	0.323607(±0.061058)
		ML	DT	0.5923(±0.0300)	0.6374(±0.0447)	0.2709(±0.0451)	0.5371(±0.0815)	0.3596(±0.0566)	0.731105(±0.024268)	0.709338(±0.014147)	0.273509(±0.018614)	0.602188(±0.048996)	0.376092(±0.026672)	0.569056(±0.048396)	0.631417(±0.054110)	0.302367(±0.061653)	0.504281(±0.098858)	0.375245(±0.071557)
66	ATG_BRE_CIS	DL	MolFormer	0.6505(0.0142)	0.8606(0.0241)	0(0)	0(0)	0(0)	0.7449(0.0247)	0.9106(0.0032)	0.0000(0.0000)	0.0000(0.0000)	0.0000(0.0000)	0.6996(0.0418)	0.8834(0.0142)	0.0000(0.0000)	0.0000(0.0000)	0.0000(0.0000)
		DL	DGCL	0.7334(±0.0127)	0.5853(±0.0630)	0.2276(±0.0082)	0.8288(±0.0476)	0.3571(±0.0139)	0.9257(±0.0235)	0.7849(±0.0173)	0.2837(±0.0269)	0.9180(±0.0365)	0.4332(±0.0354)	0.7328(±0.0124)	0.5785(±0.1261)	0.1950(±0.0223)	0.8009(±0.1167)	0.3114(±0.0187)
		DL	TransFoxMol	0.7308(0.049)	0.8542(0.025)	0.373(0.1126)	0.0308(0.0151)	0.0554(0.1125)	0.8407(0.0048)	0.9109(0.0052)	0.5187(0.2443)	0.027(0.0145)	0.0513(0.027)	0.7351(0.0363)	0.8841(0.015)	0.3333(0.2887)	0.0221(0.0195)	0.0415(0.0366)
		DL	MolPath	0.723(0.030)	0.853(0.040)	0.405(0.527)	0.028(0.029)	0.047(0.045)	0.7162(0.0173)	0.9106(0.0039)	0.0000(0.0000)	0.0000(0.0000)	0.0000(0.0000)	0.6852(0.0420)	0.8835(0.0174)	0.0000(0.0000)	0.0000(0.0000)	0.0000(0.0000)
		ML	RF	0.6398(±0.0685)	0.6600(±0.0921)	0.2015(±0.0153)	0.4885(±0.1580)	0.2824(±0.0453)	0.994729(±0.000889)	0.982888(±0.004800)	0.872958(±0.029838)	0.949122(±0.014716)	0.909342(±0.022353)	0.702751(±0.044918)	0.578882(±0.112247)	0.179157(±0.007390)	0.708834(±0.163231)	0.282541(±0.014023)
		ML	XGB	0.5985(±0.0362)	0.6790(±0.0190)	0.1872(±0.0364)	0.3921(±0.0442)	0.2531(±0.0425)	0.998794(±0.000637)	0.988145(±0.002456)	0.904862(±0.015948)	0.969973(±0.008029)	0.936253(±0.011767)	0.660270(±0.056278)	0.749807(±0.014980)	0.212999(±0.015837)	0.442585(±0.121686)	0.284822(±0.039254)
		ML	LR	0.5767(±0.0263)	0.6148(±0.0362)	0.1745(±0.0277)	0.4701(±0.0412)	0.2525(±0.0220)	0.997029(±0.003186)	0.981515(±0.012608)	0.865881(±0.106830)	0.952007(±0.015385)	0.903889(±0.063993)	0.611564(±0.026294)	0.691656(±0.025483)	0.177054(±0.028094)	0.443675(±0.058677)	0.249519(±0.022633)
		ML	GBT	0.5790(±0.0324)	0.6698(±0.0225)	0.1783(±0.0342)	0.3821(±0.0808)	0.2409(±0.0372)	0.999563(±0.000353)	0.992527(±0.003202)	0.955020(±0.042343)	0.962726(±0.007026)	0.958210(±0.018327)	0.611399(±0.035919)	0.723541(±0.050113)	0.179546(±0.046184)	0.384287(±0.141976)	0.237411(±0.067962)
		ML	DT	0.5850(±0.0291)	0.7618(±0.0251)	0.2278(±0.0385)	0.3045(±0.0722)	0.2599(±0.0489)	0.999479(±0.000222)	0.990063(±0.001718)	0.915478(±0.016876)	0.978615(±0.004294)	0.945947(±0.011023)	0.583807(±0.042389)	0.740865(±0.017880)	0.182834(±0.016272)	0.370242(±0.118463)	0.241185(±0.038773)
71	ATG_DR5_RAR_CIS	DL	MolFormer	0.6549(0.0668)	0.8990(0.0042)	0(0)	0(0)	0(0)	0.7619(0.0220)	0.9223(0.0019)	0.4976(0.0735)	0.0833(0.0903)	0.1193(0.1162)	0.7268(0.0159)	0.8821(0.0278)	0.1282(0.1813)	0.0463(0.0655)	0.0680(0.0962)
		DL	DGCL	0.6989(±0.0156)	0.5600(±0.0583)	0.1523(±0.0144)	0.7282(±0.0624)	0.2512(±0.0165)	0.8931(±0.1224)	0.8115(±0.1128)	0.3035(±0.1310)	0.8685(±0.1276)	0.4442(±0.1668)	0.7050(±0.0491)	0.6352(±0.1437)	0.1959(±0.0335)	0.6844(±0.1738)	0.2975(±0.0165)
		DL	TransFoxMol	0.71(0.07)	0.8986(0.008)	0.083(0.1443)	0.0104(0.018)	0.0185(0.032)	0.8199(0.0132)	0.9241(0.0016)	0.4841(0.191)	0.0143(0.0095)	0.0278(0.0182)	0.7319(0.0235)	0.8847(0.0326)	0(0)	0(0)	0(0)
		DL	MolPath	0.724(0.031)	0.896(0.009)	0.095(0.165)	0.021(0.036)	0.034(0.059)	0.7739(0.0221)	0.9239(0.0022)	0.0000(0.0000)	0.0000(0.0000)	0.0000(0.0000)	0.7321(0.0163)	0.8871(0.0303)	0.0000(0.0000)	0.0000(0.0000)	0.0000(0.0000)
		ML	RF	0.5589(±0.0509)	0.6417(±0.0934)	0.1197(±0.0271)	0.4148(±0.1936)	0.1833(±0.0535)	0.919488(±0.100308)	0.887501(±0.119657)	0.553664(±0.272520)	0.852825(±0.138759)	0.646831(±0.267784)	0.701635(±0.023189)	0.693343(±0.081351)	0.204695(±0.040309)	0.561231(±0.209851)	0.280806(±0.023901)
		ML	XGB	0.5921(±0.0692)	0.7750(±0.0673)	0.1619(±0.0354)	0.3193(±0.2228)	0.2035(±0.0899)	0.949964(±0.006525)	0.922676(±0.003319)	0.495042(±0.009297)	0.815401(±0.029366)	0.615982(±0.014782)	0.646486(±0.051052)	0.808482(±0.038937)	0.242783(±0.013614)	0.331392(±0.052159)	0.277150(±0.014208)
		ML	LR	0.5512(±0.0800)	0.6020(±0.0387)	0.1262(±0.0314)	0.4930(±0.1025)	0.2010(±0.0483)	0.964331(±0.014449)	0.943219(±0.017580)	0.687822(±0.211635)	0.714596(±0.146214)	0.659925(±0.058257)	0.532149(±0.024585)	0.623643(±0.020323)	0.118810(±0.040590)	0.346625(±0.040283)	0.174681(±0.050871)
		ML	GBT	0.6179(±0.0790)	0.8130(±0.0652)	0.2027(±0.1302)	0.1995(±0.0444)	0.1849(±0.0505)	0.998439(±0.000905)	0.983392(±0.009227)	0.902726(±0.123627)	0.905008(±0.038671)	0.896305(±0.048415)	0.538109(±0.010143)	0.698245(±0.100332)	0.155888(±0.070241)	0.281959(±0.113556)	0.166731(±0.021879)
		ML	DT	0.5619(±0.0506)	0.8141(±0.0098)	0.1710(±0.0595)	0.2187(±0.0748)	0.1918(±0.0657)	0.986768(±0.015329)	0.961570(±0.025278)	0.710650(±0.144825)	0.864360(±0.121493)	0.779098(±0.137487)	0.619809(±0.050663)	0.632510(±0.109345)	0.168807(±0.037304)	0.593041(±0.214909)	0.261218(±0.067025)
75	ATG_ERE_CIS	DL	MolFormer	0.6508(0.0677)	0.7581(0.0280)	0.5375(0.0723)	0.2944(0.1765)	0.3570(0.1503)	0.7195(0.0073)	0.8155(0.0036)	0.5647(0.0660)	0.2049(0.0647)	0.2899(0.0652)	0.7011(0.0496)	0.7442(0.0492)	0.6132(0.1034)	0.2603(0.0200)	0.3648(0.0377)
		DL	DGCL	0.7114(±0.0425)	0.6373(±0.0328)	0.3705(±0.0346)	0.6581(±0.1683)	0.4700(±0.0590)	0.8600(±0.0624)	0.7928(±0.0697)	0.4860(±0.1269)	0.7865(±0.0470)	0.5971(±0.1079)	0.7380(±0.0489)	0.6349(±0.0851)	0.4141(±0.0298)	0.7297(±0.1427)	0.5268(±0.0590)
		DL	TransFoxMol	0.7025(0.069)	0.7785(0.007)	0.6048(0.1072)	0.2924(0.101)	0.3924(0.1153)	0.7893(0.0039)	0.8329(0.0084)	0.6576(0.0256)	0.2567(0.0096)	0.369(0.0071)	0.739(0.0275)	0.7522(0.0451)	0.5877(0.1483)	0.3234(0.0807)	0.4172(0.1046)
		DL	MolPath	0.678(0.065)	0.769(0.020)	0.552(0.089)	0.248(0.152)	0.333(0.157)	0.7322(0.0128)	0.8111(0.0056)	0.4040(0.3623)	0.0379(0.0391)	0.0677(0.0677)	0.7331(0.0648)	0.7216(0.0659)	0.3424(0.3273)	0.0764(0.0866)	0.1240(0.1365)
		ML	RF	0.7070(±0.0389)	0.7461(±0.0284)	0.4896(±0.1025)	0.4664(±0.0819)	0.4760(±0.0872)	0.956080(±0.014158)	0.899452(±0.022288)	0.695958(±0.060976)	0.854257(±0.010442)	0.765869(±0.040485)	0.722265(±0.004636)	0.716536(±0.049976)	0.496043(±0.037222)	0.516309(±0.023601)	0.505810(±0.030423)
		ML	XGB	0.6928(±0.0296)	0.7355(±0.0404)	0.4714(±0.1312)	0.4334(±0.0883)	0.4484(±0.1009)	0.965029(±0.003198)	0.911726(±0.004544)	0.725361(±0.018923)	0.862474(±0.004055)	0.787902(±0.012616)	0.676293(±0.020823)	0.711246(±0.041352)	0.495799(±0.084216)	0.450640(±0.033141)	0.465373(±0.018124)
		ML	LR	0.6723(±0.0665)	0.6522(±0.0514)	0.3884(±0.0778)	0.6520(±0.0584)	0.4836(±0.0679)	0.871996(±0.054074)	0.845978(±0.039080)	0.663251(±0.139472)	0.584141(±0.246417)	0.563177(±0.146203)	0.683987(±0.014988)	0.662531(±0.057062)	0.431191(±0.073424)	0.582927(±0.035281)	0.491787(±0.047088)
		ML	GBT	0.6773(±0.0346)	0.7408(±0.0246)	0.4771(±0.0953)	0.4358(±0.1259)	0.4495(±0.1016)	0.988412(±0.004303)	0.952241(±0.014554)	0.906350(±0.102001)	0.853864(±0.042781)	0.873415(±0.030570)	0.674024(±0.015373)	0.722518(±0.020176)	0.513265(±0.128647)	0.432476(±0.060771)	0.462489(±0.071278)
		ML	DT	0.6278(±0.0225)	0.6903(±0.0371)	0.3942(±0.0397)	0.4356(±0.0223)	0.4125(±0.0185)	0.985322(±0.019121)	0.951677(±0.040297)	0.847064(±0.113747)	0.910757(±0.089757)	0.877393(±0.102701)	0.651394(±0.043512)	0.659817(±0.031681)	0.413864(±0.096943)	0.566920(±0.109912)	0.477299(±0.100586)
82	ATG_HIF1a_CIS	DL	MolFormer	0.6640(0.0197)	0.8554(0.0055)	0(0)	0(0)	0(0)	0.6898(0.0025)	0.9029(0.0039)	0.0000(0.0000)	0.0000(0.0000)	0.0000(0.0000)	0.7195(0.0425)	0.8833(0.0397)	0.0000(0.0000)	0.0000(0.0000)	0.0000(0.0000)
		DL	DGCL	0.6997(±0.0158)	0.5937(±0.0596)	0.2327(±0.0129)	0.7786(±0.0485)	0.3578(±0.0115)	0.8446(±0.0125)	0.7821(±0.0053)	0.2754(±0.0055)	0.7636(±0.0269)	0.4046(±0.0024)	0.7160(±0.0371)	0.6237(±0.0086)	0.1978(±0.0785)	0.7457(±0.0507)	0.3086(±0.1063)
		DL	TransFoxMol	0.7151(0.015)	0.845(0.005)	0.083(0.1443)	0.0142(0.025)	0.024(0.04)	0.7675(0.0174)	0.903(0.005)	0.1569(0.2717)	0.0086(0.0149)	0.0163(0.0282)	0.7369(0.0625)	0.8788(0.0474)	0	0	0
		DL	MolPath	0.718(0.036)	0.856(0.004)	0.185(0.321)	0.035(0.061)	0.060(0.103)	0.6861(0.0135)	0.9029(0.0047)	0.0000(0.0000)	0.0000(0.0000)	0.0000(0.0000)	0.7225(0.0540)	0.8834(0.0487)	0.0000(0.0000)	0.0000(0.0000)	0.0000(0.0000)
		ML	RF	0.5896(±0.0274)	0.6201(±0.0635)	0.1807(±0.0261)	0.4819(±0.2009)	0.2593(±0.0618)	0.892496(±0.073090)	0.871473(±0.083371)	0.498222(±0.310308)	0.702010(±0.189626)	0.563993(±0.268881)	0.708395(±0.044001)	0.592063(±0.059407)	0.186429(±0.048037)	0.780344(±0.087404)	0.299413(±0.069473)
		ML	XGB	0.5844(±0.0189)	0.6295(±0.0331)	0.1695(±0.0201)	0.4102(±0.1233)	0.2385(±0.0421)	0.938040(±0.049118)	0.899357(±0.048918)	0.522904(±0.156254)	0.812862(±0.079260)	0.628828(±0.138874)	0.655933(±0.077135)	0.741453(±0.058777)	0.194491(±0.054589)	0.423298(±0.121181)	0.264897(±0.073671)
		ML	LR	0.5463(±0.0953)	0.6635(±0.0431)	0.1710(±0.0515)	0.3431(±0.1125)	0.2277(±0.0695)	0.988007(±0.007795)	0.972207(±0.008579)	0.847788(±0.050025)	0.866245(±0.046170)	0.856908(±0.048123)	0.591587(±0.082358)	0.741315(±0.065477)	0.178111(±0.060500)	0.317412(±0.054692)	0.214384(±0.033774)
		ML	GBT	0.5986(±0.0191)	0.6356(±0.0140)	0.1659(±0.0317)	0.3881(±0.1238)	0.2318(±0.0535)	0.898418(±0.135369)	0.910696(±0.096433)	0.630669(±0.313198)	0.778491(±0.248523)	0.687159(±0.301090)	0.667053(±0.005658)	0.820883(±0.086749)	0.252562(±0.118014)	0.255980(±0.163130)	0.234820(±0.109731)
		ML	DT	0.5368(±0.0390)	0.5324(±0.0875)	0.1619(±0.0078)	0.5465(±0.2119)	0.2462(±0.0305)	0.993260(±0.006764)	0.963868(±0.018893)	0.756986(±0.098160)	0.931632(±0.060791)	0.834360(±0.084611)	0.632620(±0.055508)	0.629318(±0.110506)	0.176134(±0.027415)	0.610251(±0.094533)	0.269926(±0.030295)
166	BSK_3C_uPAR	DL	MolFormer	0.6684(0.0373)	0.6382(0.0851)	0.5200(0.1308)	0.4057(0.2266)	0.4090(0.0761)	0.7370(0.0099)	0.7547(0.0114)	0.3165(0.2246)	0.3088(0.2307)	0.3078(0.2197)	0.7146(0.0526)	0.6707(0.0208)	0.3453(0.2474)	0.3696(0.3176)	0.3348(0.2461)
		DL	DGCL	0.7421(±0.0486)	0.6768(±0.0284)	0.5134(±0.0448)	0.7331(±0.1432)	0.5987(±0.0525)	0.9622(±0.0137)	0.8773(±0.0368)	0.6790(±0.0794)	0.9367(±0.0299)	0.7849(±0.0493)	0.7505(±0.0287)	0.6871(±0.0465)	0.5299(±0.0491)	0.6554(±0.2052)	0.5696(±0.0727)
		DL	TransFoxMol	0.7115(0.022)	0.6688(0.034)	0.5196(0.042)	0.4628(0.07339)	0.4881(0.052)	0.878(0.0025)	0.8439(0.0063)	0.7221(0.0137)	0.5473(0.0123)	0.6226(0.012)	0.7434(0.0551)	0.721(0.0405)	0.6277(0.1378)	0.4052(0.174)	0.4667(0.1431)
		DL	MolPath	0.697(0.039)	0.682(0.033)	0.531(0.027)	0.426(0.151)	0.462(0.103)	0.7348(0.0324)	0.7730(0.0094)	0.6630(0.1570)	0.1947(0.1824)	0.2533(0.1931)	0.7471(0.0110)	0.6882(0.0223)	0.5137(0.5006)	0.2376(0.3780)	0.2252(0.3268)
		ML	RF	0.6234(±0.0296)	0.5882(±0.0067)	0.4148(±0.0083)	0.5695(±0.0618)	0.4788(±0.0166)	0.976724(±0.018165)	0.925240(±0.036461)	0.788021(±0.078534)	0.943736(±0.051323)	0.858263(±0.066259)	0.717339(±0.029740)	0.656938(±0.017811)	0.475986(±0.034032)	0.618902(±0.124307)	0.535685(±0.069554)
		ML	XGB	0.6395(±0.0398)	0.6423(±0.0144)	0.4685(±0.0388)	0.4996(±0.0449)	0.4816(±0.0199)	0.995321(±0.001778)	0.967013(±0.006919)	0.896014(±0.020003)	0.973423(±0.009056)	0.933036(±0.013670)	0.671583(±0.009274)	0.681014(±0.040851)	0.526809(±0.067220)	0.451174(±0.041353)	0.481514(±0.029186)
		ML	LR	0.6236(±0.0494)	0.5788(±0.0259)	0.4142(±0.0134)	0.6334(±0.0357)	0.5007(±0.0185)	0.993400(±0.004004)	0.968928(±0.008556)	0.914733(±0.027603)	0.958598(±0.006752)	0.935993(±0.016726)	0.629810(±0.013776)	0.625731(±0.013528)	0.445177(±0.012074)	0.582039(±0.017024)	0.504274(±0.009371)
		ML	GBT	0.6205(±0.0124)	0.5996(±0.0301)	0.4248(±0.0375)	0.5279(±0.0848)	0.4662(±0.0159)	0.989294(±0.014327)	0.958611(±0.037546)	0.892716(±0.108593)	0.954743(±0.022395)	0.920129(±0.068443)	0.669028(±0.026131)	0.652434(±0.021386)	0.468585(±0.039153)	0.527375(±0.119827)	0.491508(±0.073112)
		ML	DT	0.6134(±0.0079)	0.6368(±0.0085)	0.4564(±0.0174)	0.4725(±0.0439)	0.4639(±0.0280)	0.999193(±0.000914)	0.986338(±0.010313)	0.956602(±0.027558)	0.987148(±0.015899)	0.971573(±0.021356)	0.621051(±0.043148)	0.608085(±0.018783)	0.431929(±0.002561)	0.625353(±0.009958)	0.510890(±0.001710)
174	BSK_4H_MCP1	DL	MolFormer	0.6841(0.0342)	0.6534(0.0825)	0.3975(0.0489)	0.4864(0.2459)	0.4104(0.0716)	0.7526(0.0051)	0.7522(0.0395)	0.5158(0.1252)	0.4674(0.1764)	0.4425(0.0773)	0.7311(0.0276)	0.6892(0.0129)	0.5130(0.0796)	0.3927(0.2119)	0.3868(0.1486)
		DL	DGCL	0.7299(±0.0521)	0.6461(±0.0238)	0.4080(±0.0409)	0.7082(±0.1229)	0.5115(±0.0086)	0.9623(±0.0383)	0.8791(±0.0853)	0.6884(±0.1491)	0.9436(±0.0427)	0.7913(±0.1152)	0.7600(±0.0614)	0.6657(±0.0762)	0.4646(±0.1087)	0.7419(±0.0578)	0.5691(±0.0988)
		DL	TransFoxMol	0.7182(0.042)	0.6907(0.031)	0.4548(0.0306)	0.445(0.1194)	0.443(0.045)	0.8932(0.0044)	0.848(0.0063)	0.7131(0.0249)	0.5522(0.0381)	0.6223(0.0337)	0.7647(0.0288)	0.7297(0.0177)	0.5679(0.0599)	0.3979(0.124)	0.4559(0.074)
		DL	MolPath	0.664(0.055)	0.716(0.032)	0.448(0.069)	0.408(0.141)	0.424(0.111)	0.8147(0.0416)	0.8010(0.0244)	0.4421(0.3848)	0.2613(0.2493)	0.3203(0.2867)	0.7793(0.0501)	0.7487(0.0505)	0.4459(0.3898)	0.2758(0.2710)	0.3364(0.3130)
		ML	RF	0.6559(±0.0184)	0.6495(±0.0303)	0.3518(±0.0802)	0.3521(±0.0525)	0.3464(±0.0484)	0.976197(±0.013372)	0.916762(±0.048408)	0.776412(±0.126463)	0.930766(±0.023069)	0.841270(±0.082257)	0.702102(±0.081043)	0.648514(±0.056549)	0.452258(±0.080335)	0.712169(±0.036320)	0.547110(±0.049740)
		ML	XGB	0.6322(±0.0299)	0.6649(±0.0257)	0.3841(±0.0640)	0.4183(±0.0090)	0.3981(±0.0329)	0.993780(±0.002593)	0.961784(±0.005080)	0.871785(±0.014717)	0.974575(±0.006565)	0.920282(±0.010571)	0.725583(±0.062260)	0.705111(±0.036185)	0.496244(±0.094239)	0.558135(±0.093506)	0.525251(±0.094193)
		ML	LR	0.6242(±0.0326)	0.6623(±0.0467)	0.3788(±0.0229)	0.4319(±0.1147)	0.3998(±0.0616)	0.974465(±0.002248)	0.910432(±0.002900)	0.739630(±0.012672)	0.932050(±0.009833)	0.824714(±0.010059)	0.716938(±0.021162)	0.700545(±0.034060)	0.498348(±0.087253)	0.538889(±0.034247)	0.515812(±0.063504)
		ML	GBT	0.6235(±0.0542)	0.6606(±0.0262)	0.3770(±0.0801)	0.3738(±0.0998)	0.3631(±0.0225)	0.995165(±0.003061)	0.964857(±0.012478)	0.882051(±0.046998)	0.976739(±0.005276)	0.926360(±0.026144)	0.696293(±0.059772)	0.676867(±0.009486)	0.457516(±0.053299)	0.548280(±0.065813)	0.498581(±0.057787)
		ML	DT	0.5591(±0.0552)	0.6240(±0.0464)	0.3406(±0.0917)	0.4174(±0.1150)	0.3669(±0.0659)	0.996537(±0.001527)	0.964447(±0.006481)	0.884047(±0.020477)	0.969726(±0.008491)	0.924856(±0.015041)	0.597144(±0.024825)	0.570330(±0.042492)	0.365950(±0.026343)	0.646098(±0.163352)	0.463164(±0.066683)
196	BSK_BE3C_PAI1	DL	MolFormer	0.6712(0.0628)	0.7634(0.0286)	0.2205(0.1927)	0.1315(0.1195)	0.1621(0.1420)	0.7450(0.0184)	0.8334(0.0126)	0.5164(0.1122)	0.1627(0.0737)	0.2280(0.0712)	0.6908(0.0261)	0.7789(0.0112)	0.4557(0.1518)	0.1973(0.0620)	0.2543(0.0479)
		DL	DGCL	0.7569(±0.0536)	0.7089(±0.0227)	0.3803(±0.0562)	0.6514(±0.0517)	0.4766(±0.0320)	0.9407(±0.0535)	0.8293(±0.0946)	0.5132(±0.1863)	0.9306(±0.0675)	0.6531(±0.1643)	0.7253(±0.0303)	0.6274(±0.0651)	0.3148(±0.0561)	0.7224(±0.1190)	0.4373(±0.0711)
		DL	TransFoxMol	0.8017(0.043)	0.7941(0.004)	0.5295(0.074)	0.3532(0.027)	0.4209(0.018)	0.8821(0.0057)	0.872(0.0052)	0.7034(0.0535)	0.3791(0.0074)	0.492(0.0092)	0.767(0.0343)	0.7889(0.0215)	0.4706(0.1625)	0.2601(0.1376)	0.3184(0.1489)
		DL	MolPath	0.729(0.034)	0.774(0.023)	0.610(0.343)	0.280(0.215)	0.295(0.165)	0.7684(0.0057)	0.8390(0.0039)	0.0000(0.0000)	0.0000(0.0000)	0.0000(0.0000)	0.7294(0.0304)	0.7991(0.0338)	0.0000(0.0000)	0.0000(0.0000)	0.0000(0.0000)
		ML	RF	0.6067(±0.0271)	0.6909(±0.0401)	0.2525(±0.0297)	0.2582(±0.0083)	0.2550(±0.0182)	0.948405(±0.061476)	0.904806(±0.091882)	0.713351(±0.218454)	0.893889(±0.086920)	0.783160(±0.178627)	0.713224(±0.033533)	0.686818(±0.045273)	0.357298(±0.063667)	0.597995(±0.180645)	0.420927(±0.029515)
		ML	XGB	0.6105(±0.0260)	0.6762(±0.0218)	0.2657(±0.0830)	0.3268(±0.0657)	0.2922(±0.0750)	0.993750(±0.004114)	0.962638(±0.013724)	0.834713(±0.057580)	0.960647(±0.016368)	0.892574(±0.038765)	0.699356(±0.065581)	0.743085(±0.038409)	0.398896(±0.046429)	0.492105(±0.110573)	0.429174(±0.038890)
		ML	LR	0.5766(±0.0195)	0.6860(±0.0281)	0.2907(±0.0781)	0.3520(±0.0419)	0.3146(±0.0533)	0.988538(±0.010799)	0.958403(±0.019579)	0.834005(±0.063797)	0.931023(±0.040497)	0.879594(±0.053367)	0.696178(±0.099828)	0.725412(±0.068915)	0.389773(±0.080431)	0.558145(±0.111920)	0.451708(±0.077030)
		ML	GBT	0.5959(±0.0594)	0.6644(±0.0193)	0.2795(±0.0337)	0.4046(±0.0383)	0.3290(±0.0254)	0.997539(±0.001539)	0.975997(±0.009302)	0.912450(±0.066111)	0.949518(±0.025812)	0.928385(±0.024253)	0.671276(±0.039092)	0.734393(±0.062615)	0.392089(±0.077514)	0.424311(±0.154537)	0.383001(±0.038989)
		ML	DT	0.5880(±0.0108)	0.6852(±0.0528)	0.3193(±0.0751)	0.4409(±0.0646)	0.3645(±0.0545)	0.995583(±0.004958)	0.969343(±0.018569)	0.866839(±0.059469)	0.955292(±0.053411)	0.908812(±0.056244)	0.604968(±0.048891)	0.581800(±0.087499)	0.265194(±0.048215)	0.547995(±0.227116)	0.322653(±0.036725)
232	BSK_CASM3C_uPAR	DL	MolFormer	0.6363(0.0558)	0.8150(0.0032)	0.3667(0.3215)	0.0452(0.0529)	0.0790(0.0897)	0.7172(0.0360)	0.8561(0.0025)	0.3000(0.2160)	0.0160(0.0191)	0.0293(0.0342)	0.6306(0.0326)	0.8481(0.0139)	0.3333(0.4714)	0.0159(0.0224)	0.0303(0.0429)
		DL	DGCL	0.7063(±0.0605)	0.6671(±0.0816)	0.3269(±0.0799)	0.6756(±0.0569)	0.4376(±0.0762)	0.9310(±0.0410)	0.8796(±0.0374)	0.5588(±0.0885)	0.8079(±0.1126)	0.6584(±0.0909)	0.6973(±0.0331)	0.7185(±0.0298)	0.2756(±0.0175)	0.5213(±0.0504)	0.3598(±0.0194)
		DL	TransFoxMol	0.6570(0.049)	0.8086(0.036)	0.5308(0.1486)	0.2137(0.093)	0.3036(0.1195)	0.8712(0.011)	0.8905(0.0037)	0.7294(0.0216)	0.3677(0.0433)	0.4878(0.0381)	0.767(0.0343)	0.7889(0.0215)	0.4706(0.1625)	0.2601(0.1376)	0.3184(0.1489)
		DL	MolPath	0.618(0.070)	0.744(0.048)	0.234(0.016)	0.155(0.113)	0.166(0.095)	0.7480(0.0161)	0.8579(0.0022)	0.2500(0.4330)	0.0053(0.0093)	0.0105(0.0181)	0.6972(0.0290)	0.8505(0.0100)	0.3333(0.5774)	0.0145(0.0251)	0.0278(0.0481)
		ML	RF	0.5810(±0.0561)	0.7455(±0.0593)	0.3341(±0.0692)	0.3052(±0.0687)	0.3102(±0.0354)	0.996315(±0.003182)	0.973552(±0.027683)	0.868892(±0.130475)	0.994652(±0.004366)	0.921754(±0.077191)	0.590928(±0.053541)	0.765085(±0.028749)	0.267188(±0.031769)	0.319003(±0.122798)	0.281305(±0.065600)
		ML	XGB	0.5785(±0.0365)	0.7382(±0.0293)	0.2857(±0.0127)	0.2599(±0.0600)	0.2687(±0.0305)	0.998077(±0.000750)	0.982202(±0.004421)	0.899661(±0.023922)	0.985906(±0.002412)	0.940664(±0.013930)	0.619602(±0.030108)	0.805081(±0.038822)	0.346465(±0.184431)	0.252223(±0.085984)	0.288319(±0.119620)
		ML	LR	0.6262(±0.0692)	0.7476(±0.0271)	0.3281(±0.0498)	0.3244(±0.0569)	0.3246(±0.0432)	0.999794(±0.000082)	0.991471(±0.001266)	0.954262(±0.009659)	0.987633(±0.002603)	0.970625(±0.004228)	0.566366(±0.061758)	0.640262(±0.017290)	0.198710(±0.029964)	0.449763(±0.058339)	0.274995(±0.038245)
		ML	GBT	0.5952(±0.0525)	0.7279(±0.0229)	0.2848(±0.0209)	0.3052(±0.0974)	0.2914(±0.0544)	0.999903(±0.000080)	0.993956(±0.003296)	0.971056(±0.020634)	0.987633(±0.002603)	0.979178(±0.011199)	0.572130(±0.060868)	0.773461(±0.008205)	0.248889(±0.034996)	0.267649(±0.110582)	0.251180(±0.073409)
		ML	DT	0.6398(±0.0685)	0.6600(±0.0921)	0.2015(±0.0153)	0.4885(±0.1580)	0.2824(±0.0453)	0.995979(±0.005287)	0.975180(±0.018522)	0.876238(±0.071876)	0.965402(±0.045200)	0.918312(±0.059651)	0.563920(±0.055407)	0.709760(±0.046639)	0.232901(±0.081579)	0.369423(±0.072507)	0.283910(±0.082142)
250	BSK_hDFCGF_PAI1	DL	MolFormer	0.6960(0.0407)	0.7051(0.0971)	0.5545(0.1450)	0.5011(0.2740)	0.4716(0.0651)	0.7306(0.0183)	0.7629(0.0014)	0.7266(0.2032)	0.1468(0.1986)	0.1639(0.2141)	0.6882(0.0187)	0.7333(0.0299)	0.4750(0.4098)	0.1883(0.1965)	0.2107(0.1808)
		DL	DGCL	0.7783(±0.0346)	0.7147(±0.0163)	0.4923(±0.0237)	0.7029(±0.0654)	0.5783(±0.0327)	0.8257(±0.0093)	0.7073(±0.0736)	0.4534(±0.0853)	0.7869(±0.0836)	0.5676(±0.0399)	0.6511(±0.0207)	0.5243(±0.0771)	0.3098(±0.0208)	0.6662(±0.2134)	0.4160(±0.0581)
		DL	TransFoxMol	0.7695(0.033)	0.7521(0.037)	0.5563(0.068)	0.5338(0.072)	0.5444(0.069)	0.8844(0.0075)	0.848(0.0057)	0.75(0.029)	0.5444(0.0106)	0.6306(0.0108)	0.7355(0.0087)	0.7413(0.0314)	0.5126(0.0618)	0.3886(0.1751)	0.4166(0.1138)
		DL	MolPath	0.727(0.038)	0.738(0.008)	0.535(0.008)	0.459(0.233)	0.469(0.163)	0.7482(0.0185)	0.7644(0.0049)	0.4402(0.3870)	0.0458(0.0594)	0.0791(0.0987)	0.7651(0.0572)	0.7634(0.0452)	0.5926(0.5251)	0.1339(0.2038)	0.1882(0.2720)
		ML	RF	0.6696(±0.0437)	0.6664(±0.0560)	0.4088(±0.0795)	0.3832(±0.1362)	0.3850(±0.0731)	0.979551(±0.013281)	0.926978(±0.037083)	0.793201(±0.090171)	0.954386(±0.032411)	0.865050(±0.066277)	0.684533(±0.031309)	0.717255(±0.011067)	0.459198(±0.017277)	0.417481(±0.110079)	0.427456(±0.061688)
		ML	XGB	0.6947(±0.0213)	0.6935(±0.0140)	0.4493(±0.0076)	0.4274(±0.0403)	0.4372(±0.0188)	0.983706(±0.011833)	0.931398(±0.029998)	0.806799(±0.068748)	0.945982(±0.028097)	0.870161(±0.052417)	0.724755(±0.068742)	0.744880(±0.018166)	0.511461(±0.008273)	0.489995(±0.168982)	0.486905(±0.091860)
		ML	LR	0.6149(±0.0498)	0.5705(±0.0282)	0.3481(±0.0235)	0.6213(±0.1235)	0.4443(±0.0443)	0.970559(±0.015228)	0.916605(±0.029136)	0.789681(±0.069697)	0.894945(±0.034632)	0.838478(±0.053914)	0.683482(±0.029264)	0.691687(±0.011487)	0.431890(±0.025386)	0.537253(±0.069386)	0.474976(±0.014113)
		ML	GBT	0.6043(±0.0538)	0.6508(±0.0435)	0.3522(±0.0832)	0.4628(±0.1234)	0.3947(±0.0764)	0.998520(±0.001373)	0.977509(±0.010329)	0.938592(±0.046317)	0.972670(±0.012165)	0.954489(±0.019875)	0.726816(±0.048349)	0.740575(±0.038637)	0.535413(±0.133198)	0.507887(±0.106072)	0.503937(±0.054644)
		ML	DT	0.5619(±0.0139)	0.6174(±0.0326)	0.3493(±0.0176)	0.4240(±0.0684)	0.3811(±0.0259)	0.986091(±0.014061)	0.928881(±0.034260)	0.789388(±0.073373)	0.968572(±0.037833)	0.869090(±0.058944)	0.603207(±0.031289)	0.640049(±0.038042)	0.357753(±0.039885)	0.466493(±0.095503)	0.400882(±0.054650)
256	BSK_hDFCGF_TIMP1	DL	MolFormer	0.7023(0.0249)	0.8169(0.0066)	0.4500(0.5074)	0.1172(0.1749)	0.1326(0.1768)	0.7336(0.0086)	0.8403(0.0038)	0.7571(0.1736)	0.0567(0.0450)	0.0989(0.0727)	0.7145(0.0295)	0.8192(0.0177)	0.7500(0.3536)	0.0873(0.0371)	0.1545(0.0660)
		DL	DGCL	0.7630(±0.0376)	0.7045(±0.0386)	0.3342(±0.0104)	0.7688(±0.0884)	0.4651(±0.0237)	0.9492(±0.0562)	0.8760(±0.0973)	0.6127(±0.2030)	0.9210(±0.0756)	0.7279(±0.1749)	0.7494(±0.0229)	0.6967(±0.0849)	0.3642(±0.0949)	0.6915(±0.0655)	0.4685(±0.0600)
		DL	TransFoxMol	0.7241(0.06)	0.8342(0.013)	0.4737(0.1235)	0.2574(0.029)	0.3318(0.051)	0.8768(0.0198)	0.8829(0.0104)	0.7526(0.0333)	0.4068(0.0705)	0.5264(0.0631)	0.7351(0.0114)	0.8262(0.0419)	0.6107(0.1961)	0.2766(0.1197)	0.3682(0.1353)
		DL	MolPath	0.651(0.042)	0.769(0.014)	0.188(0.168)	0.225(0.196)	0.204(0.180)	0.7333(0.0341)	0.8363(0.0025)	0.0000(0.0000)	0.0000(0.0000)	0.0000(0.0000)	0.7383(0.0191)	0.8120(0.0037)	0.0000(0.0000)	0.0000(0.0000)	0.0000(0.0000)
		ML	RF	0.6446(±0.0228)	0.7954(±0.0223)	0.3802(±0.0408)	0.3300(±0.1024)	0.3441(±0.0571)	0.982919(±0.017982)	0.932731(±0.050807)	0.748450(±0.152071)	0.964216(±0.028123)	0.835938(±0.109147)	0.653567(±0.080512)	0.745423(±0.031461)	0.337424(±0.082285)	0.389847(±0.142955)	0.359001(±0.104360)
		ML	XGB	0.5929(±0.0162)	0.7426(±0.0374)	0.2613(±0.0243)	0.2886(±0.0648)	0.2708(±0.0315)	0.997549(±0.001612)	0.976515(±0.006850)	0.900954(±0.027098)	0.962952(±0.011910)	0.930824(±0.019527)	0.685298(±0.068250)	0.749054(±0.012852)	0.352657(±0.027328)	0.426650(±0.148752)	0.378434(±0.077596)
		ML	LR	0.6254(±0.1250)	0.7358(±0.0153)	0.2606(±0.0786)	0.3333(±0.1410)	0.2900(±0.0993)	0.979145(±0.015413)	0.951070(±0.021940)	0.958583(±0.008041)	0.732324(±0.133892)	0.823799(±0.091553)	0.727078(±0.044921)	0.783198(±0.011655)	0.421315(±0.025498)	0.397573(±0.069013)	0.405003(±0.039413)
		ML	GBT	0.5599(±0.0474)	0.7561(±0.0178)	0.2741(±0.0232)	0.2815(±0.0758)	0.2751(±0.0418)	0.999290(±0.000499)	0.989438(±0.002691)	0.988757(±0.002301)	0.946386(±0.013578)	0.967073(±0.008204)	0.658000(±0.040146)	0.801388(±0.009675)	0.451515(±0.040881)	0.317412(±0.086865)	0.369268(±0.076168)
		ML	DT	0.5553(±0.0843)	0.6069(±0.0993)	0.2202(±0.0879)	0.4794(±0.0783)	0.2974(±0.0906)	0.999114(±0.000633)	0.986278(±0.007883)	0.936262(±0.034174)	0.984563(±0.010921)	0.959643(±0.022934)	0.646285(±0.057393)	0.666772(±0.057283)	0.292982(±0.022052)	0.526564(±0.174363)	0.363026(±0.047763)
258	BSK_hDFCGF_VCAM1	DL	MolFormer	0.6192(0.0759)	0.6941(0.0684)	0.4031(0.1027)	0.2614(0.0747)	0.3023(0.0292)	0.7143(0.0116)	0.7525(0.0040)	0.5441(0.0411)	0.2035(0.1044)	0.2755(0.1120)	0.6857(0.0098)	0.7263(0.0193)	0.3750(0.3062)	0.1643(0.1404)	0.2027(0.1500)
		DL	DGCL	0.7443(±0.0471)	0.6856(±0.0348)	0.4286(±0.0369)	0.6519(±0.0801)	0.5147(±0.0291)	0.9458(±0.0510)	0.8609(±0.0792)	0.6749(±0.1324)	0.9148(±0.0535)	0.7742(±0.1086)	0.7250(±0.0849)	0.6602(±0.1065)	0.4250(±0.0826)	0.7275(±0.0330)	0.5338(±0.0675)
		DL	TransFoxMol	0.746(0.033)	0.7478(0.06)	0.522(0.104)	0.4402(0.0187)	0.4757(0.054)	0.8609(0.0084)	0.8257(0.0093)	0.7275(0.0152)	0.4955(0.0242)	0.5893(0.0211)	0.7504(0.0312)	0.7457(0.035)	0.5159(0.0639)	0.3317(0.1345)	0.3921(0.1156)
		DL	MolPath	0.662(0.067)	0.733(0.018)	0.469(0.027)	0.384(0.220)	0.396(0.168)	0.7444(0.0106)	0.7535(0.0081)	0.5758(0.5169)	0.0332(0.0524)	0.0593(0.0924)	0.7162(0.0257)	0.7411(0.0236)	0.1667(0.2887)	0.0230(0.0398)	0.0404(0.0700)
		ML	RF	0.6326(±0.0228)	0.6852(±0.0076)	0.3749(±0.0207)	0.3491(±0.0914)	0.3582(±0.0530)	0.997080(±0.001799)	0.977014(±0.009187)	0.992407(±0.001555)	0.915454(±0.036150)	0.952031(±0.019781)	0.690763(±0.019810)	0.753483(±0.038890)	0.538462(±0.146551)	0.180542(±0.195689)	0.226704(±0.211005)
		ML	XGB	0.6256(±0.0626)	0.6817(±0.0528)	0.3920(±0.0759)	0.4316(±0.0873)	0.4102(±0.0788)	0.995261(±0.006020)	0.976157(±0.017074)	0.991035(±0.006119)	0.913201(±0.062869)	0.949568(±0.037545)	0.718342(±0.067033)	0.730212(±0.033925)	0.440115(±0.124584)	0.358292(±0.193315)	0.380023(±0.163871)
		ML	LR	0.6643(±0.0470)	0.7056(±0.0426)	0.4224(±0.1193)	0.4196(±0.0784)	0.4147(±0.0786)	0.991143(±0.002035)	0.955248(±0.008134)	0.972472(±0.002382)	0.846354(±0.031628)	0.904738(±0.018144)	0.691905(±0.044755)	0.723211(±0.035212)	0.419481(±0.103934)	0.376149(±0.205638)	0.382929(±0.168945)
		ML	GBT	0.6857(±0.0787)	0.7535(±0.0304)	0.5263(±0.1844)	0.2897(±0.0747)	0.3677(±0.0973)	0.999266(±0.000583)	0.987929(±0.002691)	0.994814(±0.001451)	0.956954(±0.010290)	0.975492(±0.005771)	0.709089(±0.072493)	0.749673(±0.028343)	0.520648(±0.112714)	0.320977(±0.129835)	0.383838(±0.129853)
		ML	DT	0.6037(±0.0191)	0.6601(±0.0429)	0.3702(±0.0393)	0.4500(±0.0155)	0.4054(±0.0242)	0.999091(±0.000113)	0.982169(±0.001232)	0.955982(±0.005590)	0.974029(±0.001294)	0.964910(±0.002442)	0.587566(±0.042375)	0.564066(±0.036787)	0.324996(±0.012748)	0.637479(±0.060796)	0.430172(±0.025174)
274	BSK_KF3CT_TIMP2	DL	MolFormer	0.6983(0.0674)	0.7657(0.0399)	0.4329(0.2048)	0.1979(0.1205)	0.2607(0.1475)	0.7455(0.0181)	0.8241(0.0068)	0.7404(0.0767)	0.0636(0.0538)	0.1109(0.0884)	0.7428(0.0271)	0.7935(0.0150)	0.6000(0.3266)	0.0792(0.0208)	0.1381(0.0418)
		DL	DGCL	0.7527(±0.0303)	0.7155(±0.0700)	0.4084(±0.0701)	0.5911(±0.0763)	0.4828(±0.0740)	0.9529(±0.0181)	0.8565(±0.0583)	0.5812(±0.1099)	0.9203(±0.0156)	0.7080(±0.0836)	0.7765(±0.0188)	0.6421(±0.0838)	0.3377(±0.0225)	0.7295(±0.1404)	0.4576(±0.0160)
		DL	TransFoxMol	0.7469(0.042)	0.7751(0.0233)	0.5181(0.1034)	0.3182(0.066)	0.3917(0.073)	0.8914(0.0071)	0.8698(0.0022)	0.7261(0.0182)	0.4714(0.0426)	0.5705(0.0261)	0.7756(0.0796)	0.7873(0.0539)	0.5915(0.3084)	0.2896(0.0969)	0.3659(0.1182)
		DL	MolPath	0.715(0.086)	0.785(0.058)	0.557(0.140)	0.379(0.285)	0.400(0.227)	0.7604(0.0407)	0.8235(0.0026)	0.6658(0.0654)	0.0695(0.0405)	0.1237(0.0681)	0.7559(0.0578)	0.7837(0.0528)	0.5417(0.4732)	0.1056(0.1136)	0.1737(0.1798)
		ML	RF	0.6869(±0.0145)	0.7440(±0.0062)	0.3941(±0.1013)	0.3484(±0.1404)	0.3681(±0.1225)	0.994081(±0.002840)	0.967035(±0.017310)	0.991045(±0.006220)	0.826081(±0.092999)	0.898441(±0.059903)	0.724648(±0.026173)	0.792028(±0.019442)	0.299517(±0.231985)	0.149886(±0.190944)	0.179012(±0.215077)
		ML	XGB	0.7147(±0.0601)	0.7799(±0.0120)	0.4852(±0.1325)	0.3116(±0.1199)	0.3785(±0.1301)	0.995683(±0.004526)	0.977857(±0.011601)	0.985797(±0.007814)	0.890956(±0.058995)	0.935165(±0.036680)	0.683749(±0.031118)	0.802509(±0.020695)	0.572698(±0.076212)	0.276507(±0.080094)	0.358896(±0.051048)
		ML	LR	0.6393(±0.0391)	0.6277(±0.0372)	0.3070(±0.0573)	0.5315(±0.0620)	0.3873(±0.0570)	0.950338(±0.007370)	0.905246(±0.011428)	0.918952(±0.002333)	0.529827(±0.064937)	0.669919(±0.051859)	0.736163(±0.048658)	0.797832(±0.029022)	0.533796(±0.172492)	0.355735(±0.096782)	0.417784(±0.101879)
		ML	GBT	0.6728(±0.0192)	0.6684(±0.0191)	0.3007(±0.0976)	0.3967(±0.1444)	0.3419(±0.1169)	0.998637(±0.001221)	0.986711(±0.002685)	0.989861(±0.002014)	0.937171(±0.015285)	0.962723(±0.007767)	0.749765(±0.022733)	0.792647(±0.016253)	0.479630(±0.127523)	0.281997(±0.144982)	0.342784(±0.131435)
		ML	DT	0.6113(±0.0690)	0.7025(±0.0425)	0.3538(±0.0503)	0.4563(±0.2075)	0.3904(±0.1173)	0.999481(±0.000175)	0.988403(±0.002167)	0.962180(±0.010383)	0.975301(±0.000435)	0.968668(±0.005331)	0.571988(±0.015146)	0.684624(±0.014785)	0.296592(±0.045552)	0.377664(±0.030001)	0.330197(±0.031805)
786	TOX21_ERa_BLA_Antagonist_ratio	DL	MolFormer	0.6929(0.0287)	0.8262(0.0252)	0.2373(0.2086)	0.1058(0.1393)	0.1357(0.1621)	0.7770(0.0140)	0.8856(0.0074)	0.6662(0.1935)	0.0554(0.0483)	0.0907(0.0699)	0.7239(0.0075)	0.8520(0.0215)	0.3889(0.2833)	0.0537(0.0430)	0.0924(0.0714)
		DL	DGCL	0.7845(±0.0299)	0.7062(±0.0425)	0.3279(±0.0239)	0.7640(±0.0192)	0.4586(±0.0255)	0.9432(±0.0441)	0.8306(±0.0775)	0.4138(±0.1133)	0.9453(±0.0481)	0.5713(±0.1199)	0.8079(±0.0076)	0.7223(±0.0411)	0.3186(±0.0554)	0.7552(±0.0893)	0.4466(±0.0629)
		DL	TransFoxMol	0.7762(0.05)	0.826(0.028)	0.4514(0.016)	0.2336(0.013)	0.3075(0.0083)	0.8993(0.0025)	0.9025(0.0044)	0.631(0.0071)	0.3273(0.0242)	0.4307(0.0222)	0.8226(0.0147)	0.8452(0.0181)	0.4982(0.0988)	0.3211(0.1103)	0.3723(0.0687)
		DL	MolPath	0.766(0.022)	0.828(0.028)	0.432(0.028)	0.195(0.111)	0.257(0.124)	0.8160(0.0079)	0.8868(0.0071)	0.3333(0.5774)	0.0005(0.0009)	0.0010(0.0018)	0.7659(0.0279)	0.8504(0.0289)	0.0000(0.0000)	0.0000(0.0000)	0.0000(0.0000)
		ML	RF	0.6105(±0.0260)	0.6762(±0.0218)	0.2657(±0.0830)	0.3268(±0.0657)	0.2922(±0.0750)	0.999274(±0.000656)	0.987879(±0.008603)	0.987221(±0.007145)	0.906988(±0.064463)	0.944416(±0.039031)	0.765396(±0.018860)	0.851165(±0.022985)	0.476010(±0.248510)	0.050795(±0.029755)	0.091684(±0.053285)
		ML	XGB	0.5435(±0.0497)	0.6170(±0.0649)	0.2199(±0.0753)	0.3956(±0.0975)	0.2821(±0.0864)	0.999455(±0.000199)	0.991405(±0.001105)	0.986346(±0.002293)	0.936432(±0.013221)	0.960696(±0.007337)	0.818800(±0.029613)	0.857463(±0.012197)	0.529022(±0.067236)	0.232916(±0.093236)	0.317174(±0.101869)
		ML	LR	0.6323(±0.0101)	0.7436(±0.0371)	0.2763(±0.0201)	0.3570(±0.0495)	0.3112(±0.0318)	0.984001(±0.000462)	0.960848(±0.000840)	0.962026(±0.007570)	0.680848(±0.016588)	0.797177(±0.008946)	0.770457(±0.035341)	0.831552(±0.011240)	0.415785(±0.055285)	0.261158(±0.091332)	0.304488(±0.044618)
		ML	GBT	0.6671(±0.0000)	0.7628(±0.0000)	0.3421(±0.0000)	0.2617(±0.0000)	0.2966(±0.0000)	0.998582(±0.001691)	0.991030(±0.003598)	0.989964(±0.007571)	0.931291(±0.021003)	0.959677(±0.014723)	0.804434(±0.042979)	0.860875(±0.008942)	0.556421(±0.138428)	0.304813(±0.062649)	0.392090(±0.083609)
		ML	DT	0.5609(±0.0379)	0.7074(±0.0373)	0.2270(±0.0222)	0.3334(±0.0585)	0.2691(±0.0305)	0.999657(±0.000124)	0.991951(±0.001543)	0.938793(±0.015321)	0.993271(±0.001754)	0.965192(±0.007659)	0.592292(±0.021380)	0.784625(±0.007453)	0.295611(±0.074540)	0.312432(±0.042192)	0.301317(±0.057610)
895	CEETOX_H295R_OHPROG	DL	MolFormer	0.6634(0.0811)	0.5806(0.0451)	0.5295(0.0627)	0.7399(0.2532)	0.5947(0.0719)	0.6920(0.0158)	0.6305(0.0201)	0.3969(0.2813)	0.3345(0.2366)	0.3628(0.2566)	0.6952(0.0776)	0.5688(0.1233)	0.4127(0.2929)	0.4185(0.2995)	0.4155(0.2959)
		DL	DGCL	0.7121(±0.0770)	0.6335(±0.0748)	0.5686(±0.1019)	0.7087(±0.1143)	0.6266(±0.0834)	0.7884(±0.0049)	0.6526(±0.0481)	0.5778(±0.0818)	0.7978(±0.2614)	0.6450(±0.0735)	0.6677(±0.0975)	0.6092(±0.0692)	0.5761(±0.0412)	0.7825(±0.3323)	0.6422(±0.1566)
		DL	TransFoxMol	0.6349(0.1141)	0.5456(0.097)	0.4972(0.102)	0.534(0.106)	0.5067(0.069)	0.7753(0.0114)	0.7017(0.0222)	0.6478(0.0211)	0.5977(0.09)	0.6202(0.0587)	0.6027(0.0134)	0.5559(0.0196)	0.5471(0.1117)	0.5315(0.1064)	0.538(0.1048)
		DL	MolPath	0.663(0.085)	0.613(0.048)	0.557(0.066)	0.557(0.237)	0.542(0.123)	0.6906(0.0070)	0.6247(0.0091)	0.6293(0.0688)	0.3171(0.2544)	0.3733(0.1820)	0.6820(0.0876)	0.5675(0.0878)	0.6260(0.0694)	0.4589(0.2954)	0.4808(0.1802)
		ML	RF	0.6719(±0.0587)	0.6212(±0.0787)	0.5581(±0.0857)	0.7334(±0.0963)	0.6289(±0.0570)	0.960679(±0.042950)	0.910248(±0.064085)	0.927531(±0.059900)	0.850037(±0.101186)	0.886180(±0.081502)	0.646514(±0.073479)	0.605236(±0.072547)	0.590476(±0.087633)	0.608521(±0.137276)	0.597436(±0.110420)
		ML	XGB	0.6493(±0.0774)	0.6120(±0.0531)	0.5598(±0.0578)	0.5862(±0.1013)	0.5673(±0.0455)	0.996569(±0.004294)	0.977672(±0.016850)	0.983351(±0.015889)	0.963454(±0.023616)	0.973284(±0.019842)	0.710509(±0.092820)	0.659863(±0.106947)	0.640883(±0.112808)	0.716040(±0.122929)	0.674075(±0.110356)
		ML	LR	0.6342(±0.0783)	0.5883(±0.0580)	0.5249(±0.0304)	0.7831(±0.2329)	0.6157(±0.0770)	0.998957(±0.000711)	0.984497(±0.009115)	0.981906(±0.013203)	0.981435(±0.008973)	0.981650(±0.010392)	0.685722(±0.059586)	0.665086(±0.071738)	0.665368(±0.048085)	0.682456(±0.079278)	0.672213(±0.054516)
		ML	GBT	0.6636(±0.0459)	0.5945(±0.0510)	0.5367(±0.0900)	0.7035(±0.0596)	0.6026(±0.0325)	0.999511(±0.000563)	0.989957(±0.005741)	0.991022(±0.008869)	0.985092(±0.004346)	0.988042(±0.006530)	0.683574(±0.056086)	0.605784(±0.049312)	0.605856(±0.043479)	0.638596(±0.070000)	0.618071(±0.027716)
		ML	DT	0.6280(±0.0481)	0.5760(±0.0371)	0.5098(±0.0199)	0.9063(±0.1082)	0.6502(±0.0208)	0.733895(±0.051338)	0.671213(±0.030500)	0.575998(±0.011957)	0.783128(±0.073029)	0.662939(±0.033410)	0.622657(±0.032860)	0.621382(±0.013040)	0.602315(±0.039615)	0.674436(±0.101984)	0.634917(±0.064920)
907	CEETOX_H295R_ESTRADIOL	DL	MolFormer	0.5154(0.0329)	0.8141(0.0795)	0.0833(0.1443)	0.0175(0.0304)	0.0290(0.0502)	0.7846(0.0182)	0.8862(0.0072)	0.5833(0.4249)	0.0411(0.0294)	0.0765(0.0545)	0.7053(0.0730)	0.8383(0.0405)	0.0000(0.0000)	0.0000(0.0000)	0.0000(0.0000)
		DL	DGCL	0.6266(±0.2293)	0.5486(±0.0441)	0.2086(±0.1456)	0.6594(±0.4268)	0.3164(±0.2170)	0.9498(±0.0385)	0.8154(±0.0621)	0.3937(±0.0696)	0.9468(±0.0394)	0.5546(±0.0773)	0.7105(±0.0255)	0.6488(±0.1090)	0.2520(±0.0457)	0.5952(±0.1091)	0.3529(±0.0585)
		DL	TransFoxMol	0.499(0.1327)	0.825(0.08)	0.1666(0.2887)	0.017(0.029)	0.0303(0.052)	0.7808(0.0459)	0.884(0.009)	0.6667(0.2887)	0.0276(0.0155)	0.052(0.0271)	0.6295(0.0999)	0.8337(0.0242)	0(0)	0(0)	0(0)
		DL	MolPath	0.521(0.060)	0.827(0.067)	0.167(0.289)	0.070(0.122)	0.099(0.171)	0.7392(0.0474)	0.8823(0.0065)	0.0000(0.0000)	0.0000(0.0000)	0.0000(0.0000)	0.8075(0.0133)	0.8383(0.0496)	0.0000(0.0000)	0.0000(0.0000)	0.0000(0.0000)
		ML	RF	0.5823(±0.0924)	0.7447(±0.0650)	0.1994(±0.2257)	0.1959(±0.2120)	0.1975(±0.2186)	0.969380(±0.001029)	0.940736(±0.012288)	1.000000(±0.000000)	0.498863(±0.092027)	0.660497(±0.084083)	0.558597(±0.046080)	0.848521(±0.027344)	0.500000(±0.408248)	0.095238(±0.067344)	0.157407(±0.111880)
		ML	XGB	0.5122(±0.0883)	0.7663(±0.0329)	0.2167(±0.2021)	0.1330(±0.1637)	0.1593(±0.1790)	0.998421(±0.001171)	0.985151(±0.008902)	1.000000(±0.000000)	0.871437(±0.077437)	0.929521(±0.043055)	0.521519(±0.064884)	0.840609(±0.039601)	0.500000(±0.136083)	0.160714(±0.091054)	0.235606(±0.118536)
		ML	LR	0.6381(±0.1051)	0.7927(±0.0542)	0.2778(±0.1925)	0.2588(±0.2354)	0.2635(±0.2177)	0.899329(±0.142215)	0.955786(±0.055868)	0.666667(±0.471405)	0.639273(±0.452043)	0.652681(±0.461517)	0.582163(±0.103797)	0.841275(±0.029373)	0.466667(±0.410961)	0.142857(±0.116642)	0.194444(±0.141639)
		ML	GBT	0.5223(±0.1613)	0.7989(±0.0439)	0.3037(±0.2632)	0.2339(±0.2033)	0.2642(±0.2294)	0.999982(±0.000013)	0.998430(±0.001113)	1.000000(±0.000000)	0.986303(±0.009781)	0.993080(±0.004943)	0.567127(±0.083558)	0.816313(±0.022955)	0.309524(±0.220800)	0.190476(±0.178174)	0.216931(±0.175004)
		ML	DT	0.5086(±0.0442)	0.6353(±0.0175)	0.2011(±0.1108)	0.3977(±0.1114)	0.2617(±0.1251)	0.930354(±0.052680)	0.941193(±0.033002)	0.890909(±0.019639)	0.580914(±0.296379)	0.664738(±0.200013)	0.566178(±0.061605)	0.828913(±0.013780)	0.416667(±0.311805)	0.119048(±0.089087)	0.185185(±0.138580)
909	CEETOX_H295R_ESTRONE	DL	MolFormer	0.5099(0.0530)	0.7655(0.1078)	0(0)	0(0)	0(0)	0.8270(0.0064)	0.8816(0.0075)	0.9345(0.0512)	0.1448(0.0868)	0.2380(0.1376)	0.6421(0.0672)	0.7813(0.0358)	0.0000(0.0000)	0.0000(0.0000)	0.0000(0.0000)
		DL	DGCL	0.6052(±0.0709)	0.6764(±0.1216)	0.3055(±0.1568)	0.4405(±0.1610)	0.3583(±0.1604)	0.9708(±0.0186)	0.8804(±0.0357)	0.5434(±0.0376)	0.9368(±0.0516)	0.6871(±0.0356)	0.6197(±0.0443)	0.6833(±0.1177)	0.3515(±0.0952)	0.5472(±0.2509)	0.4182(±0.1351)
		DL	TransFoxMol	0.4863(0.027)	0.7688(0.119)	0.1667(0.2887)	0.0115(0.002)	0.0215(0.037)	0.8366(0.0154)	0.8711(0.0225)	0.7125(0.0331)	0.1118(0.0492)	0.1898(0.0717)	0.5864(0.0938)	0.7494(0.0159)	0(0)	0(0)	0(0)
		DL	MolPath	0.500(0.140)	0.766(0.115)	0.143(0.247)	0.036(0.062)	0.057(0.099)	0.7803(0.0710)	0.8694(0.0191)	0.3333(0.5774)	0.0462(0.0799)	0.0811(0.1404)	0.7487(0.1044)	0.7864(0.0366)	0.0000(0.0000)	0.0000(0.0000)	0.0000(0.0000)
		ML	RF	0.5629(±0.0523)	0.7126(±0.0684)	0.3542(±0.2526)	0.1905(±0.0825)	0.2243(±0.1384)	0.988984(±0.012626)	0.975664(±0.015583)	0.987879(±0.017142)	0.818104(±0.130239)	0.889427(±0.079054)	0.572146(±0.057432)	0.793695(±0.039674)	0.222222(±0.314270)	0.083333(±0.117851)	0.121212(±0.171420)
		ML	XGB	0.5930(±0.0849)	0.6988(±0.0781)	0.3538(±0.2207)	0.2619(±0.0412)	0.2682(±0.1098)	0.999833(±0.000119)	0.993808(±0.002752)	0.994792(±0.007366)	0.962056(±0.011120)	0.978124(±0.008069)	0.611035(±0.103943)	0.793921(±0.038161)	0.400000(±0.282843)	0.187500(±0.153093)	0.249084(±0.190194)
		ML	LR	0.5961(±0.0354)	0.7062(±0.0675)	0.3361(±0.1474)	0.3929(±0.0357)	0.3494(±0.0806)	0.999381(±0.000797)	0.989781(±0.009566)	0.994152(±0.008270)	0.936338(±0.052994)	0.963804(±0.032409)	0.559701(±0.079153)	0.732714(±0.034867)	0.361111(±0.103935)	0.188889(±0.133738)	0.199822(±0.075526)
		ML	GBT	0.5255(±0.0707)	0.7174(±0.0671)	0.3725(±0.2208)	0.2738(±0.0206)	0.2879(±0.1061)	0.999956(±0.000026)	0.996890(±0.000986)	1.000000(±0.000000)	0.977363(±0.006097)	0.988542(±0.003120)	0.533050(±0.089249)	0.789685(±0.017752)	0.482540(±0.166114)	0.209722(±0.104324)	0.284529(±0.133150)
		ML	DT	0.5564(±0.1167)	0.5499(±0.1938)	0.3043(±0.1782)	0.6071(±0.0945)	0.3738(±0.1604)	0.999501(±0.000602)	0.992755(±0.005398)	0.966503(±0.037030)	0.975006(±0.013754)	0.970588(±0.025515)	0.538761(±0.004480)	0.692154(±0.037964)	0.276611(±0.019127)	0.276389(±0.026425)	0.276297(±0.021652)
913	CEETOX_H295R_PROG	DL	MolFormer	0.5988(0.0406)	0.5942(0.0228)	0.4217(0.0643)	0.5253(0.2667)	0.4525(0.1595)	0.7008(0.0293)	0.6522(0.0156)	0.6141(0.0308)	0.3058(0.1462)	0.3851(0.1246)	0.6337(0.0392)	0.5404(0.0694)	0.5048(0.1579)	0.2666(0.1274)	0.3155(0.0984)
		DL	DGCL	0.6463(±0.0446)	0.5967(±0.0535)	0.4466(±0.0318)	0.5760(±0.0621)	0.5020(±0.0327)	0.9179(±0.0234)	0.8347(±0.0406)	0.7698(±0.0885)	0.8499(±0.1195)	0.7998(±0.0396)	0.6488(±0.1158)	0.5710(±0.0955)	0.5172(±0.1303)	0.6177(±0.1173)	0.5522(±0.0805)
		DL	TransFoxMol	0.6443(0.086)	0.624(0.062)	0.462(0.099)	0.5414(0.124)	0.4987(0.1105)	0.765(0.0175)	0.6932(0.0194)	0.6286(0.0315)	0.5019(0.0573)	0.5561(0.032)	0.61(0.0864)	0.6003(0.0648)	0.5216(0.1585)	0.451(0.0843)	0.4824(0.1149)
		DL	MolPath	0.615(0.103)	0.561(0.050)	0.372(0.095)	0.408(0.206)	0.384(0.139)	0.6498(0.0136)	0.6169(0.0134)	0.1776(0.3076)	0.1166(0.2019)	0.1407(0.2438)	0.6004(0.0772)	0.5225(0.1200)	0.1275(0.2208)	0.1667(0.2887)	0.1444(0.2502)
		ML	RF	0.6421(±0.0369)	0.6666(±0.0804)	0.5335(±0.0781)	0.5775(±0.0258)	0.5534(±0.0536)	0.994131(±0.004079)	0.975534(±0.016275)	0.983453(±0.001706)	0.951616(±0.047463)	0.966621(±0.024237)	0.608488(±0.064270)	0.547921(±0.062746)	0.512659(±0.087475)	0.428391(±0.172940)	0.425647(±0.099012)
		ML	XGB	0.6254(±0.0233)	0.6331(±0.0230)	0.4810(±0.0572)	0.4806(±0.1109)	0.4762(±0.0642)	0.997017(±0.001987)	0.983307(±0.005584)	0.981488(±0.005484)	0.975303(±0.009445)	0.978379(±0.007294)	0.694859(±0.049658)	0.662289(±0.054775)	0.627661(±0.091263)	0.576080(±0.040292)	0.595280(±0.035450)
		ML	LR	0.6140(±0.0497)	0.5854(±0.0479)	0.4201(±0.0421)	0.5138(±0.2046)	0.4558(±0.1036)	0.993296(±0.004915)	0.970447(±0.017335)	0.969513(±0.023308)	0.955064(±0.021275)	0.962190(±0.021278)	0.658144(±0.039080)	0.627962(±0.048104)	0.580357(±0.102840)	0.529605(±0.025621)	0.550014(±0.051620)
		ML	GBT	0.6318(±0.0545)	0.6180(±0.0327)	0.4615(±0.0385)	0.5337(±0.0945)	0.4940(±0.0603)	0.999191(±0.000952)	0.990640(±0.003597)	0.995925(±0.002892)	0.980214(±0.009589)	0.987975(±0.004431)	0.620454(±0.082477)	0.624966(±0.098706)	0.587063(±0.154591)	0.493674(±0.143149)	0.528015(±0.126906)
		ML	DT	0.6168(±0.1550)	0.6182(±0.1291)	0.4743(±0.1062)	0.6103(±0.1578)	0.5318(±0.1204)	0.936659(±0.074611)	0.887238(±0.073347)	0.857384(±0.069843)	0.849900(±0.124124)	0.852639(±0.097956)	0.618905(±0.071048)	0.588042(±0.046941)	0.525341(±0.061084)	0.686657(±0.130575)	0.583687(±0.038568)
1317	TOX21_p53_BLA_p2_ratio	DL	MolFormer	0.6256(0.0201)	0.8804(0.0121)	0.3472(0.3342)	0.0178(0.0173)	0.0334(0.0318)	0.7407(0.0094)	0.9096(0.0108)	0.4802(0.1896)	0.0552(0.0368)	0.0870(0.0465)	0.7093(0.0131)	0.8708(0.0230)	0.5098(0.4085)	0.0361(0.0406)	0.0628(0.0684)
		DL	DGCL	0.7499(±0.0285)	0.6378(±0.0510)	0.2111(±0.0073)	0.7436(±0.0552)	0.3287(±0.0136)	0.9592(±0.0143)	0.8596(±0.0380)	0.3791(±0.0653)	0.9655(±0.0269)	0.5426(±0.0688)	0.7870(±0.0581)	0.7488(±0.0585)	0.2961(±0.0925)	0.6373(±0.1515)	0.3960(±0.1019)
		DL	TransFoxMol	0.733(0.04)	0.8741(0.02)	0.355(0.305)	0.063(0.055)	0.105(0.083	0.8858(0.0008)	0.923(0.0019)	0.6302(0.0817)	0.1675(0.0557)	0.2632(0.0779)	0.8025(0.0328)	0.879(0.0182)	0.5667(0.1607)	0.2186(0.0543)	0.305(0.0422)
		DL	MolPath	0.748(0.036)	0.872(0.021)	0.372(0.029)	0.087(0.057)	0.133(0.078)	0.7492(0.0365)	0.9154(0.0055)	0.0000(0.0000)	0.0000(0.0000)	0.0000(0.0000)	0.7129(0.0257)	0.8695(0.0294)	0.0000(0.0000)	0.0000(0.0000)	0.0000(0.0000)
		ML	RF	0.6753(±0.0186)	0.8378(±0.0296)	0.2853(±0.0362)	0.2247(±0.0668)	0.2451(±0.0353)	0.996827(±0.000757)	0.976178(±0.004858)	0.961190(±0.006010)	0.745068(±0.065863)	0.838060(±0.043107)	0.718006(±0.063646)	0.867375(±0.024341)	0.462963(±0.214367)	0.053193(±0.049728)	0.089673(±0.079484)
		ML	XGB	0.6546(±0.0328)	0.8322(±0.0146)	0.2670(±0.0175)	0.2386(±0.0501)	0.2511(±0.0366)	0.999558(±0.000124)	0.992878(±0.001065)	0.969530(±0.002504)	0.945461(±0.012147)	0.957301(±0.006212)	0.787045(±0.034430)	0.877428(±0.014136)	0.532865(±0.164344)	0.161867(±0.100584)	0.243630(±0.133441)
		ML	LR	0.6016(±0.0158)	0.7810(±0.0306)	0.2179(±0.0119)	0.3206(±0.0291)	0.2586(±0.0048)	0.989330(±0.005721)	0.973646(±0.009611)	0.954669(±0.005383)	0.727591(±0.102965)	0.822131(±0.065641)	0.743753(±0.021175)	0.855713(±0.003371)	0.396812(±0.165197)	0.185410(±0.081302)	0.238471(±0.091092)
		ML	GBT	0.6414(±0.0266)	0.8293(±0.0394)	0.2734(±0.0298)	0.2427(±0.0453)	0.2534(±0.0137)	0.996839(±0.004182)	0.988966(±0.008684)	0.979763(±0.004344)	0.890706(±0.094075)	0.930620(±0.055371)	0.751325(±0.035954)	0.874124(±0.012741)	0.565799(±0.136601)	0.139942(±0.048701)	0.219569(±0.069887)
		ML	DT	0.5318(±0.0117)	0.7052(±0.0216)	0.2039(±0.0250)	0.2798(±0.0346)	0.2348(±0.0215)	0.999621(±0.000297)	0.992881(±0.002908)	0.926092(±0.028275)	0.996757(±0.000983)	0.959886(±0.014928)	0.593991(±0.047278)	0.821358(±0.013197)	0.289087(±0.078512)	0.286784(±0.114597)	0.284148(±0.096755)
2070	TOX21_PGC_ERR_Antagonist	DL	MolFormer	0.6801(0.0484)	0.8377(0.0195)	0.2235(0.1936)	0.0988(0.1631)	0.1095(0.1741)	0.7739(0.0285)	0.8887(0.0046)	0.4032(0.1039)	0.0778(0.0469)	0.1277(0.0706)	0.6998(0.0189)	0.8392(0.0252)	0.3365(0.3042)	0.0523(0.0524)	0.0903(0.0894)
		DL	DGCL	0.7733(±0.0137)	0.6448(±0.0656)	0.2684(±0.0257)	0.7906(±0.0687)	0.3991(±0.0224)	0.9541(±0.0238)	0.8601(±0.0323)	0.4375(±0.0674)	0.9423(±0.0375)	0.5960(±0.0691)	0.7788(±0.0526)	0.7158(±0.0566)	0.3282(±0.0701)	0.7024(±0.0936)	0.4455(±0.0772)
		DL	TransFoxMol	0.7654(0.036)	0.8374(0.085)	0.4302(0.034)	0.2589(0.0122)	0.3225(0.001)	0.9011(0.0042)	0.9144(0.001)	0.6851(0.0163)	0.3461(0.0229)	0.4597(0.0239)	0.797(0.0441)	0.8454(0.0058)	0.5459(0.1844)	0.32(0.1141)	0.378(0.0626)
		DL	MolPath	0.773(0.036)	0.841(0.022)	0.461(0.091)	0.245(0.135)	0.298(0.129)	0.7717(0.0236)	0.8916(0.0042)	0.0000(0.0000)	0.0000(0.0000)	0.0000(0.0000)	0.7069(0.0181)	0.8374(0.0324)	0.0000(0.0000)	0.0000(0.0000)	0.0000(0.0000)
		ML	RF	0.7092(±0.0309)	0.8009(±0.0216)	0.3239(±0.0672)	0.3184(±0.0718)	0.3208(±0.0682)	0.999448(±0.000191)	0.994235(±0.000128)	0.988288(±0.003739)	0.958140(±0.004140)	0.972965(±0.000824)	0.702843(±0.039684)	0.838378(±0.030459)	0.567637(±0.148736)	0.078215(±0.028277)	0.134501(±0.041909)
		ML	XGB	0.6994(±0.0303)	0.8009(±0.0268)	0.3326(±0.0647)	0.3274(±0.0303)	0.3291(±0.0447)	0.999763(±0.000019)	0.994009(±0.000149)	0.982468(±0.001662)	0.961817(±0.003193)	0.972028(±0.001231)	0.768476(±0.019857)	0.834290(±0.013827)	0.487477(±0.123242)	0.193862(±0.044675)	0.272003(±0.056309)
		ML	LR	0.6282(±0.0342)	0.6125(±0.0274)	0.2063(±0.0112)	0.5665(±0.0090)	0.3024(±0.0128)	0.991708(±0.005118)	0.975697(±0.005464)	0.958619(±0.006929)	0.808574(±0.054697)	0.876403(±0.035607)	0.707241(±0.041294)	0.795752(±0.035691)	0.384331(±0.116636)	0.334587(±0.073374)	0.346000(±0.079034)
		ML	GBT	0.6623(±0.0368)	0.7962(±0.0338)	0.3281(±0.0635)	0.3268(±0.0528)	0.3224(±0.0291)	0.998335(±0.001061)	0.989429(±0.003401)	0.986675(±0.005881)	0.915644(±0.029349)	0.949579(±0.015790)	0.756798(±0.041550)	0.816202(±0.015774)	0.410510(±0.109466)	0.204626(±0.057148)	0.258653(±0.054764)
		ML	DT	0.6230(±0.0279)	0.7419(±0.0091)	0.2605(±0.0023)	0.4045(±0.0079)	0.3169(±0.0011)	0.999473(±0.000485)	0.991580(±0.003754)	0.945064(±0.018888)	0.978135(±0.017970)	0.961314(±0.018430)	0.580841(±0.007844)	0.770120(±0.019402)	0.293622(±0.043165)	0.297795(±0.025555)	0.294665(±0.032238)
2119	TOX21_ERb_BLA_Antagonist_ratio	DL	MolFormer	0.7250(0.0233)	0.7325(0.0593)	0.4672(0.0628)	0.4138(0.1781)	0.4136(0.0985)	0.7683(0.0093)	0.8319(0.0043)	0.4868(0.0548)	0.2437(0.0676)	0.3172(0.0584)	0.7471(0.0323)	0.7715(0.0304)	0.5394(0.1102)	0.2875(0.1187)	0.3441(0.0817)
		DL	DGCL	0.8027(±0.0426)	0.7164(±0.0503)	0.4522(±0.0255)	0.7865(±0.0266)	0.5738(±0.0206)	0.9545(±0.0211)	0.8820(±0.0289)	0.5922(±0.0738)	0.9284(±0.0330)	0.7222(±0.0647)	0.8339(±0.0276)	0.7611(±0.0591)	0.4915(±0.0810)	0.7470(±0.1329)	0.5837(±0.0519)
		DL	TransFoxMol	0.8147(0.044)	0.7808(0.0604)	0.5625(0.0334)	0.5(0.05)	0.529(0.04)	0.903(0.0042)	0.8829(0.0059)	0.6889(0.006)	0.5134(0.0128)	0.5882(0.0089)	0.8477(0.0417)	0.8093(0.0177)	0.6109(0.1427)	0.5452(0.1417)	0.5553(0.0485)
		DL	MolPath	0.784(0.043)	0.770(0.040)	0.537(0.016)	0.416(0.159)	0.455(0.111)	0.8502(0.0257)	0.8527(0.0079)	0.7407(0.1221)	0.1910(0.1637)	0.2719(0.2111)	0.7919(0.0393)	0.7854(0.0372)	0.6137(0.0573)	0.1649(0.1556)	0.2284(0.1945)
		ML	RF	0.7416(±0.0254)	0.7242(±0.0418)	0.4422(±0.0240)	0.5228(±0.0143)	0.4787(±0.0138)	0.985406(±0.000534)	0.947770(±0.001506)	0.996158(±0.002233)	0.684709(±0.018615)	0.811410(±0.012268)	0.780258(±0.038677)	0.794201(±0.021140)	0.632202(±0.025710)	0.196534(±0.047776)	0.295762(±0.050899)
		ML	XGB	0.7283(±0.0163)	0.7258(±0.0299)	0.4377(±0.0453)	0.4688(±0.0163)	0.4522(±0.0308)	0.991848(±0.006750)	0.971189(±0.013955)	0.965226(±0.005196)	0.851503(±0.093250)	0.902276(±0.056125)	0.814872(±0.050291)	0.806293(±0.017894)	0.623037(±0.074665)	0.391216(±0.080439)	0.468852(±0.047507)
		ML	LR	0.6802(±0.0152)	0.6183(±0.0105)	0.3532(±0.0534)	0.6939(±0.0113)	0.4668(±0.0490)	0.976774(±0.000642)	0.948224(±0.001252)	0.932236(±0.003174)	0.738834(±0.012614)	0.824258(±0.006606)	0.738695(±0.027950)	0.770634(±0.028887)	0.498221(±0.070332)	0.421556(±0.084235)	0.446754(±0.053758)
		ML	GBT	0.7194(±0.0144)	0.7168(±0.0206)	0.4322(±0.0557)	0.5180(±0.0439)	0.4679(±0.0204)	0.996500(±0.002193)	0.982418(±0.005735)	0.977954(±0.002664)	0.915250(±0.034591)	0.945182(±0.017020)	0.809047(±0.042839)	0.800767(±0.022913)	0.575739(±0.087567)	0.450720(±0.110910)	0.494426(±0.086077)
		ML	DT	0.6265(±0.0099)	0.6810(±0.0259)	0.3789(±0.0515)	0.5006(±0.0291)	0.4308(±0.0425)	0.999631(±0.000148)	0.990506(±0.001806)	0.958231(±0.009588)	0.984767(±0.003534)	0.971307(±0.006619)	0.654360(±0.038789)	0.743287(±0.017299)	0.420490(±0.057022)	0.447541(±0.117000)	0.430676(±0.082768)
2127	TOX21_PR_BLA_Antagonist_ratio	DL	MolFormer	0.6153(0.0578)	0.6981(0.0282)	0.5516(0.0170)	0.7041(0.1286)	0.6153(0.0578)	0.7808(0.0012)	0.7746(0.0099)	0.5208(0.0468)	0.4828(0.0632)	0.4949(0.0143)	0.7770(0.0272)	0.7316(0.0454)	0.5720(0.0488)	0.6054(0.0850)	0.5813(0.0285)
		DL	DGCL	0.8104(±0.0114)	0.7172(±0.0301)	0.5677(±0.0543)	0.8163(±0.0335)	0.6677(±0.0300)	0.9575(±0.0215)	0.9028(±0.0172)	0.7316(±0.0155)	0.9159(±0.0508)	0.8132(±0.0282)	0.8428(±0.0244)	0.7689(±0.0602)	0.5997(±0.0591)	0.8148(±0.0459)	0.6885(±0.0279)
		DL	TransFoxMol	0.8222(0.009)	0.7624(0.01)	0.6749(0.0436)	0.6197(0.033)	0.6461(0.038)	0.8883(0.0038)	0.8587(0.0041)	0.7314(0.0183)	0.6091(0.0102)	0.6647(0.0136)	0.8367(0.0139)	0.7654(0.0095)	0.6322(0.1007)	0.6715(0.1139)	0.6395(0.0091)
		DL	MolPath	0.806(0.023)	0.752(0.019)	0.656(0.046)	0.582(0.101)	0.616(0.077)	0.8432(0.0183)	0.8229(0.0222)	0.6427(0.0574)	0.5390(0.0215)	0.5849(0.0203)	0.8102(0.0215)	0.7581(0.0426)	0.6145(0.0526)	0.6293(0.1167)	0.6142(0.0291)
		ML	RF	0.7799(±0.0244)	0.7281(±0.0146)	0.5952(±0.0433)	0.6751(±0.0485)	0.6323(±0.0421)	0.976630(±0.009019)	0.939477(±0.007222)	0.965712(±0.003655)	0.763613(±0.043441)	0.852092(±0.025491)	0.819224(±0.009214)	0.772258(±0.013856)	0.681292(±0.052422)	0.492120(±0.071412)	0.567144(±0.046624)
		ML	XGB	0.7799(±0.0244)	0.7281(±0.0146)	0.5952(±0.0433)	0.6751(±0.0485)	0.6323(±0.0421)	0.988839(±0.009974)	0.971070(±0.015064)	0.976603(±0.010798)	0.897428(±0.053920)	0.934772(±0.034341)	0.828537(±0.014437)	0.782569(±0.026550)	0.688928(±0.032945)	0.537042(±0.028932)	0.603392(±0.029089)
		ML	LR	0.7443(±0.0070)	0.6562(±0.0200)	0.5050(±0.0570)	0.7701(±0.0037)	0.6087(±0.0405)	0.938253(±0.001738)	0.907074(±0.001927)	0.885662(±0.003128)	0.685361(±0.013200)	0.772644(±0.007271)	0.804849(±0.018824)	0.768995(±0.022581)	0.654698(±0.022549)	0.532354(±0.057914)	0.584795(±0.034154)
		ML	GBT	0.7682(±0.0000)	0.7216(±0.0000)	0.7083(±0.0000)	0.5484(±0.0000)	0.6182(±0.0000)	0.992007(±0.005480)	0.975465(±0.011241)	0.981786(±0.006829)	0.912128(±0.040132)	0.945355(±0.024472)	0.830885(±0.020706)	0.782468(±0.021573)	0.690587(±0.048465)	0.528333(±0.042247)	0.597854(±0.040579)
		ML	DT	0.6379(±0.0189)	0.6581(±0.0098)	0.5029(±0.0707)	0.5407(±0.0934)	0.5208(±0.0806)	0.997704(±0.002853)	0.978602(±0.017059)	0.934580(±0.049768)	0.978876(±0.015638)	0.955873(±0.033747)	0.640972(±0.036279)	0.641960(±0.013086)	0.432779(±0.060088)	0.527839(±0.031470)	0.474747(±0.049203)
2211	TOX21_ERa_LUC_VM7_Agonist_10nM_ICI182780	DL	MolFormer	0.8647(0.0194)	0.9764(0.0129)	0.4222(0.3672)	0.1385(0.1364)	0.2034(0.1895)	0.8543(0.0272)	0.9851(0.0044)	0.6139(0.2041)	0.1866(0.0932)	0.2564(0.1093)	0.9136(0.0300)	0.9726(0.0034)	0.6500(0.3342)	0.2161(0.1518)	0.2191(0.0492)
		DL	DGCL	0.9707(±0.0202)	0.8991(±0.0971)	0.2280(±0.0759)	0.8790(±0.0741)	0.3553(±0.0914)	0.9544(±0.0136)	0.7377(±0.0568)	0.0498(±0.0008)	0.9408(±0.0485)	0.0946(±0.0012)	0.8897(±0.0554)	0.6884(±0.0864)	0.0706(±0.0525)	0.8442(±0.1446)	0.1282(±0.0911)
		DL	TransFoxMol	0.9726(0.02)	0.9778(0.011)	0.7103(0.04)	0.202(0.065)	0.3128(0.083)	0.9459(0.0085)	0.9875(0.0013)	0.9583(0.0722)	0.1491(0.0708)	0.2532(0.109)	0.9174(0.0578)	0.9773(0.0159)	0.9167(0.1443)	0.2399(0.2268)	0.3504(0.2766)
		DL	MolPath	0.914(0.057)	0.980(0.009)	0.792(0.260)	0.252(0.033)	0.380(0.070)	0.9165(0.0075)	0.9853(0.0028)	0.0000(0.0000)	0.0000(0.0000)	0.0000(0.0000)	0.9242(0.0523)	0.9750(0.0131)	0.0000(0.0000)	0.0000(0.0000)	0.0000(0.0000)
		ML	RF	0.9737(±0.0031)	0.9827(±0.0068)	0.6967(±0.1543)	0.5709(±0.1017)	0.6118(±0.0476)	0.999782(±0.000023)	0.999209(±0.000079)	0.987620(±0.001914)	0.955526(±0.011009)	0.971285(±0.006578)	0.915709(±0.049742)	0.979711(±0.009522)	0.909091(±0.128565)	0.258117(±0.099358)	0.383838(±0.115464)
		ML	XGB	0.9555(±0.0156)	0.9807(±0.0107)	0.6676(±0.1435)	0.5361(±0.1044)	0.5816(±0.0403)	0.999974(±0.000006)	0.999265(±0.000079)	1.000000(±0.000000)	0.948327(±0.007969)	0.973461(±0.004187)	0.873800(±0.084843)	0.985265(±0.007034)	0.706349(±0.137152)	0.589827(±0.131225)	0.640944(±0.132408)
		ML	LR	0.9502(±0.0260)	0.9798(±0.0099)	0.5966(±0.0610)	0.5701(±0.2263)	0.5671(±0.1194)	0.999818(±0.000020)	0.998926(±0.000079)	0.983983(±0.003527)	0.938803(±0.018684)	0.960747(±0.009112)	0.863493(±0.100531)	0.981529(±0.006604)	0.629630(±0.114156)	0.503968(±0.063244)	0.559402(±0.084007)
		ML	GBT	0.9647(±0.0000)	0.9632(±0.0000)	0.5161(±0.0000)	0.6154(±0.0000)	0.5614(±0.0000)	0.999855(±0.000065)	0.999378(±0.000079)	0.987775(±0.001866)	0.967486(±0.009353)	0.977510(±0.005642)	0.874907(±0.082239)	0.984766(±0.008657)	0.845201(±0.182968)	0.449134(±0.247895)	0.533343(±0.240166)
		ML	DT	0.7835(±0.0219)	0.9703(±0.0111)	0.4277(±0.0940)	0.5756(±0.0584)	0.4824(±0.0475)	0.999479(±0.000366)	0.997058(±0.001561)	0.883121(±0.073353)	0.923715(±0.053305)	0.900922(±0.049746)	0.767900(±0.119073)	0.978303(±0.012568)	0.777778(±0.207870)	0.352994(±0.257156)	0.434449(±0.237755)

## Sheet: TableS6.
TableS6. Performance comparison of single-task and multi-task DGCL models across ToxCast DART-related bioassays
ToxCast assay information		Model information		Test set performance					Training set performance					Validation set performance
AEID	Assay Name	Learning type	DL	AUC	accuracy	precision	recall	F1	AUC	accuracy	precision	recall	F1	AUC	accuracy	precision	recall	F1
63	ATG_Ahr_CIS	STL	DGCL	0.6884(±0.0207)	0.5554(±0.0629)	0.2628(±0.0163)	0.7370(±0.0860)	0.3858(±0.0065)	0.8524(±0.0751)	0.7846(±0.0607)	0.3851(±0.0932)	0.7548(±0.1260)	0.5092(±0.1093)	0.6851(±0.0890)	0.5863(±0.0398)	0.3051(±0.0598)	0.6840(±0.0570)	0.4212(±0.0675)
		MTL	DGCL	0.6765(±0.0080)	0.6237(±0.0788)	0.2873(±0.0543)	0.6249(±0.0526)	0.3894(±0.0370)	0.7718(±0.0087)	0.6856(±0.0501)	0.2812(±0.0262)	0.7261(±0.0740)	0.4033(±0.0143)	0.6973(±0.0795)	0.5483(±0.1104)	0.2990(±0.0539)	0.7594(±0.2090)	0.4228(±0.0736)
66	ATG_BRE_CIS	STL	DGCL	0.7334(±0.0127)	0.5853(±0.0630)	0.2276(±0.0082)	0.8288(±0.0476)	0.3571(±0.0139)	0.9257(±0.0235)	0.7849(±0.0173)	0.2837(±0.0269)	0.9180(±0.0365)	0.4332(±0.0354)	0.7328(±0.0124)	0.5785(±0.1261)	0.1950(±0.0223)	0.8009(±0.1167)	0.3114(±0.0187)
		MTL	DGCL	0.7159(±0.0255)	0.6537(±0.0544)	0.2349(±0.0254)	0.6639(±0.1563)	0.3445(±0.0374)	0.8541(±0.0171)	0.7585(±0.0213)	0.2447(±0.0170)	0.8120(±0.0262)	0.3759(±0.0221)	0.7374(±0.0394)	0.6004(±0.0652)	0.1971(±0.0089)	0.7875(±0.0791)	0.3146(±0.0058)
71	ATG_DR5_RAR_CIS	STL	DGCL	0.6989(±0.0156)	0.5600(±0.0583)	0.1523(±0.0144)	0.7282(±0.0624)	0.2512(±0.0165)	0.8931(±0.1224)	0.8115(±0.1128)	0.3035(±0.1310)	0.8685(±0.1276)	0.4442(±0.1668)	0.7050(±0.0491)	0.6352(±0.1437)	0.1959(±0.0335)	0.6844(±0.1738)	0.2975(±0.0165)
		MTL	DGCL	0.6901(±0.0243)	0.6888(±0.1408)	0.2098(±0.1008)	0.5723(±0.1230)	0.2891(±0.0785)	0.8216(±0.0060)	0.7540(±0.0099)	0.1999(±0.0083)	0.7433(±0.0159)	0.3151(±0.0108)	0.7302(±0.0392)	0.6495(±0.1202)	0.2218(±0.0748)	0.7552(±0.1325)	0.3322(±0.0717)
75	ATG_ERE_CIS	STL	DGCL	0.7114(±0.0425)	0.6373(±0.0328)	0.3705(±0.0346)	0.6581(±0.1683)	0.4700(±0.0590)	0.8600(±0.0624)	0.7928(±0.0697)	0.4860(±0.1269)	0.7865(±0.0470)	0.5971(±0.1079)	0.7380(±0.0489)	0.6349(±0.0851)	0.4141(±0.0298)	0.7297(±0.1427)	0.5268(±0.0590)
		MTL	DGCL	0.7134(±0.0443)	0.6928(±0.0426)	0.4243(±0.0903)	0.5873(±0.0017)	0.4891(±0.0603)	0.7748(±0.0117)	0.7242(±0.0289)	0.3790(±0.0388)	0.6826(±0.0345)	0.4856(±0.0230)	0.7324(±0.0437)	0.6434(±0.0493)	0.4137(±0.0663)	0.7030(±0.1167)	0.5209(±0.0845)
82	ATG_HIF1a_CIS	STL	DGCL	0.6997(±0.0158)	0.5937(±0.0596)	0.2327(±0.0129)	0.7786(±0.0485)	0.3578(±0.0115)	0.8446(±0.0125)	0.7821(±0.0053)	0.2754(±0.0055)	0.7636(±0.0269)	0.4046(±0.0024)	0.7160(±0.0371)	0.6237(±0.0086)	0.1978(±0.0785)	0.7457(±0.0507)	0.3086(±0.1063)
		MTL	DGCL	0.7071(±0.0240)	0.5912(±0.0678)	0.2305(±0.0135)	0.7704(±0.0964)	0.3535(±0.0089)	0.7874(±0.0132)	0.7377(±0.0226)	0.2285(±0.0062)	0.7142(±0.0139)	0.3462(±0.0065)	0.7571(±0.0954)	0.6110(±0.0772)	0.2019(±0.0417)	0.8412(±0.0415)	0.3236(±0.0538)
166	BSK_3C_uPAR	STL	DGCL	0.7421(±0.0486)	0.6768(±0.0284)	0.5134(±0.0448)	0.7331(±0.1432)	0.5987(±0.0525)	0.9622(±0.0137)	0.8773(±0.0368)	0.6790(±0.0794)	0.9367(±0.0299)	0.7849(±0.0493)	0.7505(±0.0287)	0.6871(±0.0465)	0.5299(±0.0491)	0.6554(±0.2052)	0.5696(±0.0727)
		MTL	DGCL	0.6986(±0.0015)	0.6502(±0.0271)	0.4855(±0.0446)	0.6517(±0.0594)	0.5537(±0.0202)	0.9443(±0.0015)	0.8478(±0.0114)	0.6216(±0.0225)	0.9095(±0.0041)	0.7383(±0.0147)	0.8048(±0.0434)	0.7045(±0.0132)	0.5321(±0.0120)	0.8086(±0.1249)	0.6391(±0.0414)
174	BSK_4H_MCP1	STL	DGCL	0.7299(±0.0521)	0.6461(±0.0238)	0.4080(±0.0409)	0.7082(±0.1229)	0.5115(±0.0086)	0.9623(±0.0383)	0.8791(±0.0853)	0.6884(±0.1491)	0.9436(±0.0427)	0.7913(±0.1152)	0.7600(±0.0614)	0.6657(±0.0762)	0.4646(±0.1087)	0.7419(±0.0578)	0.5691(±0.0988)
		MTL	DGCL	0.7059(±0.0231)	0.6325(±0.0137)	0.3847(±0.0366)	0.6305(±0.1311)	0.4720(±0.0274)	0.9229(±0.0367)	0.8394(±0.0491)	0.6073(±0.0719)	0.8680(±0.0419)	0.7133(±0.0593)	0.7641(±0.0594)	0.6780(±0.0704)	0.4772(±0.1133)	0.6948(±0.0467)	0.5624(±0.0919)
196	BSK_BE3C_PAI1	STL	DGCL	0.7569(±0.0536)	0.7089(±0.0227)	0.3803(±0.0562)	0.6514(±0.0517)	0.4766(±0.0320)	0.9407(±0.0535)	0.8293(±0.0946)	0.5132(±0.1863)	0.9306(±0.0675)	0.6531(±0.1643)	0.7253(±0.0303)	0.6274(±0.0651)	0.3148(±0.0561)	0.7224(±0.1190)	0.4373(±0.0711)
		MTL	DGCL	0.7200(±0.0176)	0.6459(±0.0626)	0.3190(±0.0422)	0.6713(±0.2273)	0.4289(±0.0866)	0.9341(±0.0027)	0.7927(±0.0047)	0.4336(±0.0054)	0.9391(±0.0033)	0.5932(±0.0044)	0.7604(±0.0250)	0.6238(±0.0426)	0.3183(±0.0373)	0.7858(±0.1792)	0.4510(±0.0633)
232	BSK_CASM3C_uPAR	STL	DGCL	0.7063(±0.0605)	0.6671(±0.0816)	0.3269(±0.0799)	0.6756(±0.0569)	0.4376(±0.0762)	0.9310(±0.0410)	0.8796(±0.0374)	0.5588(±0.0885)	0.8079(±0.1126)	0.6584(±0.0909)	0.6973(±0.0331)	0.7185(±0.0298)	0.2756(±0.0175)	0.5213(±0.0504)	0.3598(±0.0194)
		MTL	DGCL	0.6808(±0.0470)	0.6468(±0.1226)	0.2799(±0.0435)	0.5209(±0.3549)	0.3217(±0.1272)	0.8937(±0.0337)	0.7952(±0.0671)	0.4090(±0.0816)	0.8412(±0.0216)	0.5470(±0.0772)	0.7017(±0.0972)	0.6212(±0.0476)	0.2300(±0.0382)	0.6320(±0.0941)	0.3366(±0.0504)
250	BSK_hDFCGF_PAI1	STL	DGCL	0.7783(±0.0346)	0.7147(±0.0163)	0.4923(±0.0237)	0.7029(±0.0654)	0.5783(±0.0327)	0.8257(±0.0093)	0.7073(±0.0736)	0.4534(±0.0853)	0.7869(±0.0836)	0.5676(±0.0399)	0.6511(±0.0207)	0.5243(±0.0771)	0.3098(±0.0208)	0.6662(±0.2134)	0.4160(±0.0581)
		MTL	DGCL	0.7242(±0.0295)	0.6068(±0.0583)	0.4005(±0.0420)	0.7596(±0.1298)	0.5182(±0.0045)	0.9493(±0.0049)	0.8559(±0.0119)	0.6392(±0.0215)	0.9172(±0.0117)	0.7532(±0.0175)	0.8001(±0.0257)	0.6452(±0.0572)	0.4152(±0.0618)	0.7602(±0.1409)	0.5276(±0.0086)
256	BSK_hDFCGF_TIMP1	STL	DGCL	0.7630(±0.0376)	0.7045(±0.0386)	0.3342(±0.0104)	0.7688(±0.0884)	0.4651(±0.0237)	0.9492(±0.0562)	0.8760(±0.0973)	0.6127(±0.2030)	0.9210(±0.0756)	0.7279(±0.1749)	0.7494(±0.0229)	0.6967(±0.0849)	0.3642(±0.0949)	0.6915(±0.0655)	0.4685(±0.0600)
		MTL	DGCL	0.6913(±0.0316)	0.5849(±0.1177)	0.2602(±0.0467)	0.7442(±0.1812)	0.3769(±0.0374)	0.9406(±0.0164)	0.8042(±0.0387)	0.4567(±0.0592)	0.9433(±0.0181)	0.6142(±0.0551)	0.7945(±0.0291)	0.6246(±0.0756)	0.3171(±0.0347)	0.8293(±0.1165)	0.4555(±0.0279)
258	BSK_hDFCGF_VCAM1	STL	DGCL	0.7443(±0.0471)	0.6856(±0.0348)	0.4286(±0.0369)	0.6519(±0.0801)	0.5147(±0.0291)	0.9458(±0.0510)	0.8609(±0.0792)	0.6749(±0.1324)	0.9148(±0.0535)	0.7742(±0.1086)	0.7250(±0.0849)	0.6602(±0.1065)	0.4250(±0.0826)	0.7275(±0.0330)	0.5338(±0.0675)
		MTL	DGCL	0.6958(±0.0216)	0.6288(±0.0606)	0.3783(±0.0377)	0.6474(±0.1548)	0.4692(±0.0119)	0.9261(±0.0091)	0.8297(±0.0147)	0.6136(±0.0194)	0.8750(±0.0240)	0.7213(±0.0210)	0.7745(±0.0270)	0.6515(±0.0672)	0.4223(±0.0698)	0.8398(±0.0705)	0.5569(±0.0433)
274	BSK_KF3CT_TIMP2	STL	DGCL	0.7527(±0.0303)	0.7155(±0.0700)	0.4084(±0.0701)	0.5911(±0.0763)	0.4828(±0.0740)	0.9529(±0.0181)	0.8565(±0.0583)	0.5812(±0.1099)	0.9203(±0.0156)	0.7080(±0.0836)	0.7765(±0.0188)	0.6421(±0.0838)	0.3377(±0.0225)	0.7295(±0.1404)	0.4576(±0.0160)
		MTL	DGCL	0.7178(±0.0297)	0.6765(±0.1012)	0.3674(±0.0475)	0.5782(±0.3060)	0.4213(±0.1204)	0.9295(±0.0369)	0.8349(±0.0569)	0.5380(±0.0909)	0.8908(±0.0511)	0.6690(±0.0841)	0.7925(±0.0748)	0.7262(±0.0544)	0.4134(±0.0904)	0.7791(±0.1119)	0.5397(±0.1046)
786	TOX21_ERa_BLA_Antagonist_ratio	STL	DGCL	0.7845(±0.0299)	0.7062(±0.0425)	0.3279(±0.0239)	0.7640(±0.0192)	0.4586(±0.0255)	0.9432(±0.0441)	0.8306(±0.0775)	0.4138(±0.1133)	0.9453(±0.0481)	0.5713(±0.1199)	0.8079(±0.0076)	0.7223(±0.0411)	0.3186(±0.0554)	0.7552(±0.0893)	0.4466(±0.0629)
		MTL	DGCL	0.7775(±0.0140)	0.7149(±0.0470)	0.3280(±0.0491)	0.6916(±0.1083)	0.4402(±0.0329)	0.9245(±0.0012)	0.8251(±0.0058)	0.3832(±0.0222)	0.8939(±0.0021)	0.5362(±0.0215)	0.8171(±0.0256)	0.7401(±0.0293)	0.3354(±0.0561)	0.7522(±0.0960)	0.4611(±0.0604)
895	CEETOX_H295R_OHPROG	STL	DGCL	0.7121(±0.0770)	0.6335(±0.0748)	0.5686(±0.1019)	0.7087(±0.1143)	0.6266(±0.0834)	0.7884(±0.0049)	0.6526(±0.0481)	0.5778(±0.0818)	0.7978(±0.2614)	0.6450(±0.0735)	0.6677(±0.0975)	0.6092(±0.0692)	0.5761(±0.0412)	0.7825(±0.3323)	0.6422(±0.1566)
		MTL	DGCL	0.6891(±0.0575)	0.6370(±0.0257)	0.5739(±0.0282)	0.6798(±0.1152)	0.6182(±0.0356)	0.7734(±0.0209)	0.6931(±0.0277)	0.6050(±0.0391)	0.7422(±0.0465)	0.6665(±0.0417)	0.6715(±0.1157)	0.6672(±0.0643)	0.6445(±0.0104)	0.7637(±0.0688)	0.6979(±0.0270)
907	CEETOX_H295R_ESTRADIOL	STL	DGCL	0.6266(±0.2293)	0.5486(±0.0441)	0.2086(±0.1456)	0.6594(±0.4268)	0.3164(±0.2170)	0.9498(±0.0385)	0.8154(±0.0621)	0.3937(±0.0696)	0.9468(±0.0394)	0.5546(±0.0773)	0.7105(±0.0255)	0.6488(±0.1090)	0.2520(±0.0457)	0.5952(±0.1091)	0.3529(±0.0585)
		MTL	DGCL	0.6172(±0.0835)	0.6449(±0.0322)	0.1949(±0.0974)	0.3377(±0.0768)	0.2353(±0.0955)	0.9095(±0.0374)	0.7285(±0.0547)	0.2989(±0.0486)	0.9354(±0.0381)	0.4514(±0.0536)	0.7191(±0.0797)	0.6049(±0.0980)	0.2691(±0.0802)	0.8214(±0.1557)	0.4011(±0.1028)
909	CEETOX_H295R_ESTRONE	STL	DGCL	0.6052(±0.0709)	0.6764(±0.1216)	0.3055(±0.1568)	0.4405(±0.1610)	0.3583(±0.1604)	0.9708(±0.0186)	0.8804(±0.0357)	0.5434(±0.0376)	0.9368(±0.0516)	0.6871(±0.0356)	0.6197(±0.0443)	0.6833(±0.1177)	0.3515(±0.0952)	0.5472(±0.2509)	0.4182(±0.1351)
		MTL	DGCL	0.6416(±0.0917)	0.5763(±0.0673)	0.2835(±0.1565)	0.6429(±0.1890)	0.3816(±0.1882)	0.9493(±0.0352)	0.8538(±0.0230)	0.4825(±0.0266)	0.9240(±0.0945)	0.6332(±0.0391)	0.6320(±0.0357)	0.6363(±0.0086)	0.2903(±0.0897)	0.5097(±0.1606)	0.3696(±0.1144)
913	CEETOX_H295R_PROG	STL	DGCL	0.6463(±0.0446)	0.5967(±0.0535)	0.4466(±0.0318)	0.5760(±0.0621)	0.5020(±0.0327)	0.9179(±0.0234)	0.8347(±0.0406)	0.7698(±0.0885)	0.8499(±0.1195)	0.7998(±0.0396)	0.6488(±0.1158)	0.5710(±0.0955)	0.5172(±0.1303)	0.6177(±0.1173)	0.5522(±0.0805)
		MTL	DGCL	0.6416(±0.0917)	0.5763(±0.0673)	0.2835(±0.1565)	0.6429(±0.1890)	0.3816(±0.1882)	0.6795(±0.0502)	0.6330(±0.0250)	0.5543(±0.0938)	0.5373(±0.2573)	0.5127(±0.1030)	0.5157(±0.0970)	0.4955(±0.0241)	0.4192(±0.2049)	0.4625(±0.3313)	0.4047(±0.1894)
1317	TOX21_p53_BLA_p2_ratio	STL	DGCL	0.7499(±0.0285)	0.6378(±0.0510)	0.2111(±0.0073)	0.7436(±0.0552)	0.3287(±0.0136)	0.9592(±0.0143)	0.8596(±0.0380)	0.3791(±0.0653)	0.9655(±0.0269)	0.5426(±0.0688)	0.7870(±0.0581)	0.7488(±0.0585)	0.2961(±0.0925)	0.6373(±0.1515)	0.3960(±0.1019)
		MTL	DGCL	0.7521(±0.0296)	0.6979(±0.1427)	0.2529(±0.0737)	0.6464(±0.1535)	0.3507(±0.0616)	0.9043(±0.0386)	0.7913(±0.0669)	0.2823(±0.0655)	0.8818(±0.0289)	0.4255(±0.0795)	0.7713(±0.0610)	0.7025(±0.0481)	0.2692(±0.0800)	0.7399(±0.0792)	0.3929(±0.0958)
2070	TOX21_PGC_ERR_Antagonist	STL	DGCL	0.7733(±0.0137)	0.6448(±0.0656)	0.2684(±0.0257)	0.7906(±0.0687)	0.3991(±0.0224)	0.9541(±0.0238)	0.8601(±0.0323)	0.4375(±0.0674)	0.9423(±0.0375)	0.5960(±0.0691)	0.7788(±0.0526)	0.7158(±0.0566)	0.3282(±0.0701)	0.7024(±0.0936)	0.4455(±0.0772)
		MTL	DGCL	0.7588(±0.0388)	0.6912(±0.0948)	0.2860(±0.0405)	0.6634(±0.2019)	0.3878(±0.0260)	0.9190(±0.0053)	0.8158(±0.0127)	0.3587(±0.0226)	0.8837(±0.0038)	0.5099(±0.0220)	0.7930(±0.0504)	0.7013(±0.0499)	0.3200(±0.0731)	0.7331(±0.1145)	0.4426(±0.0841)
2119	TOX21_ERb_BLA_Antagonist_ratio	STL	DGCL	0.8027(±0.0426)	0.7164(±0.0503)	0.4522(±0.0255)	0.7865(±0.0266)	0.5738(±0.0206)	0.9545(±0.0211)	0.8820(±0.0289)	0.5922(±0.0738)	0.9284(±0.0330)	0.7222(±0.0647)	0.8339(±0.0276)	0.7611(±0.0591)	0.4915(±0.0810)	0.7470(±0.1329)	0.5837(±0.0519)
		MTL	DGCL	0.8127(±0.0345)	0.7243(±0.0609)	0.4643(±0.0444)	0.7318(±0.1193)	0.5622(±0.0186)	0.9125(±0.0274)	0.8242(±0.0182)	0.4813(±0.0244)	0.8635(±0.0339)	0.6180(±0.0288)	0.8367(±0.0135)	0.7263(±0.0566)	0.4456(±0.0489)	0.8261(±0.0569)	0.5763(±0.0318)
2127	TOX21_PR_BLA_Antagonist_ratio	STL	DGCL	0.8104(±0.0114)	0.7172(±0.0301)	0.5677(±0.0543)	0.8163(±0.0335)	0.6677(±0.0300)	0.9575(±0.0215)	0.9028(±0.0172)	0.7316(±0.0155)	0.9159(±0.0508)	0.8132(±0.0282)	0.8428(±0.0244)	0.7689(±0.0602)	0.5997(±0.0591)	0.8148(±0.0459)	0.6885(±0.0279)
		MTL	DGCL	0.8213(±0.0155)	0.7464(±0.0198)	0.6073(±0.0451)	0.7685(±0.0393)	0.6776(±0.0344)	0.8999(±0.0032)	0.8319(±0.0036)	0.5958(±0.0179)	0.8407(±0.0107)	0.6973(±0.0159)	0.8185(±0.0297)	0.7399(±0.0490)	0.5560(±0.0395)	0.8047(±0.0381)	0.6569(±0.0328)
2211	TOX21_ERa_LUC_VM7_Agonist_10nM_ICI182780	STL	DGCL	0.9707(±0.0202)	0.8991(±0.0971)	0.2280(±0.0759)	0.8790(±0.0741)	0.3553(±0.0914)	0.9544(±0.0136)	0.7377(±0.0568)	0.0498(±0.0008)	0.9408(±0.0485)	0.0946(±0.0012)	0.8897(±0.0554)	0.6884(±0.0864)	0.0706(±0.0525)	0.8442(±0.1446)	0.1282(±0.0911)
		MTL	DGCL	0.9528(±0.0128)	0.9457(±0.0117)	0.2832(±0.0511)	0.8580(±0.0507)	0.4228(±0.0506)	0.9719(±0.0106)	0.8287(±0.0517)	0.0800(±0.0303)	0.9507(±0.0190)	0.1465(±0.0517)	0.9129(±0.0602)	0.7509(±0.1230)	0.0864(±0.0466)	0.8918(±0.0957)	0.1545(±0.0753)

## Sheet: TableS7.
TableS7. Full prediction matrix of ReProTect reference chemicals across all ToxCast DART-related assays (1 = active; 0 = inactive). “Reliable” indicates predictions within the applicability domain (AD), whereas “unreliable” indicates predictions outside the AD.
Chemical information			ToxCast assay prediction results																							Final DART prediction
CASN	Chemical Name	Classification	ATG_Ahr_CIS	ATG_BRE_CIS	ATG_DR5_RAR_CIS	ATG_ERE_CIS	ATG_HIF1a_CIS	BSK_3C_uPAR	BSK_4H_MCP1	BSK_BE3C_PAI1	BSK_CASM3C_uPAR	BSK_hDFCGF_PAI1	BSK_hDFCGF_TIMP1	BSK_hDFCGF_VCAM1	BSK_KF3CT_TIMP2	CEETOX_H295R_OHPROG	CEETOX_H295R_ESTRADIOL	CEETOX_H295R_ESTRONE	CEETOX_H295R_PROG	TOX21_ERa_BLA_Antagonist_ratio	TOX21_p53_BLA_p2_ratio	TOX21_PGC_ERR_Antagonist	TOX21_ERb_BLA_Antagonist_ratio	TOX21_PR_BLA_Antagonist_ratio	TOX21_ERa_LUC_VM7_Agonist_10nM_ICI182780
100-25-4	1,4-Dinitrobenzene	Negative	0(reliable)	0(reliable)	0(reliable)	0(reliable)	0(reliable)	0(reliable)	0(reliable)	0(reliable)	0(reliable)	0(reliable)	0(reliable)	0(reliable)	0(reliable)	0(reliable)	0(reliable)	0(reliable)	0(reliable)	0(reliable)	0(reliable)	0(reliable)	0(reliable)	0(reliable)	0(reliable)	0
103-90-2	4-Acetamidophenol	Negative	1(reliable)	0(reliable)	0(reliable)	0(reliable)	0(reliable)	0(reliable)	0(reliable)	0(reliable)	0(reliable)	0(reliable)	0(reliable)	0(reliable)	0(reliable)	0(reliable)	0(reliable)	0(reliable)	0(reliable)	0(reliable)	0(reliable)	0(reliable)	0(reliable)	0(reliable)	0(reliable)	0
105-45-3	Methyl Acetoacetate	Negative	0(reliable)	0(reliable)	0(reliable)	0(reliable)	0(reliable)	0(reliable)	0(reliable)	0(reliable)	0(reliable)	0(reliable)	0(reliable)	0(reliable)	0(reliable)	0(reliable)	0(reliable)	0(reliable)	0(reliable)	0(reliable)	0(reliable)	0(reliable)	0(reliable)	0(reliable)	0(reliable)	0
10540-29-1	Tamoxifen	Positive	1(reliable)	1(reliable)	1(reliable)	1(reliable)	1(reliable)	1(reliable)	1(reliable)	1(reliable)	1(reliable)	1(reliable)	1(reliable)	1(reliable)	1(reliable)	1(reliable)	0(reliable)	0(reliable)	1(reliable)	1(reliable)	1(reliable)	1(reliable)	1(reliable)	1(reliable)	0(reliable)	1
106-89-8	Oxirane, 2-(Chloromethyl)-	Negative	0(reliable)	0(reliable)	0(reliable)	0(reliable)	0(reliable)	0(reliable)	0(reliable)	0(reliable)	0(reliable)	0(reliable)	0(reliable)	0(reliable)	0(reliable)	0(reliable)	0(reliable)	0(reliable)	0(reliable)	0(reliable)	0(reliable)	0(reliable)	0(reliable)	0(reliable)	0(reliable)	0
10605-21-7	Carbamic Acid, N-1h-Benzimidazol-2-Yl-, Methyl Ester	Positive	1(reliable)	0(reliable)	0(reliable)	1(reliable)	0(reliable)	0(reliable)	0(reliable)	0(reliable)	0(reliable)	0(reliable)	0(reliable)	0(reliable)	0(reliable)	0(reliable)	0(reliable)	1(reliable)	0(reliable)	0(reliable)	0(reliable)	0(reliable)	0(reliable)	1(reliable)	0(reliable)	0
109-86-4	Ethanol, 2-Methoxy-	Positive	0(reliable)	0(reliable)	0(reliable)	0(reliable)	0(reliable)	0(reliable)	0(reliable)	0(reliable)	0(reliable)	0(reliable)	0(reliable)	0(reliable)	0(reliable)	0(reliable)	0(reliable)	0(reliable)	0(reliable)	0(reliable)	0(reliable)	0(reliable)	0(reliable)	0(reliable)	0(reliable)	0
117-81-7	Dioctyl Phthalate	Positive	0(reliable)	0(reliable)	0(reliable)	0(reliable)	0(reliable)	0(reliable)	0(reliable)	0(reliable)	0(reliable)	0(reliable)	0(reliable)	0(reliable)	0(reliable)	0(reliable)	0(reliable)	0(reliable)	0(reliable)	0(reliable)	0(reliable)	0(reliable)	0(reliable)	0(reliable)	0(reliable)	0
120-83-2	Phenol, 2,4-Dichloro-	Negative	1(reliable)	0(reliable)	0(reliable)	1(reliable)	1(reliable)	0(reliable)	0(reliable)	0(reliable)	0(reliable)	0(reliable)	0(reliable)	0(reliable)	0(reliable)	1(reliable)	0(reliable)	0(reliable)	1(reliable)	0(reliable)	0(reliable)	0(reliable)	0(reliable)	1(reliable)	0(reliable)	0
125-84-8	Aminoglutethimide	Positive	0(reliable)	0(reliable)	0(reliable)	0(reliable)	0(reliable)	0(reliable)	0(reliable)	0(reliable)	0(reliable)	0(reliable)	0(reliable)	0(reliable)	0(reliable)	0(reliable)	0(reliable)	0(reliable)	0(reliable)	0(reliable)	0(reliable)	0(reliable)	0(reliable)	0(reliable)	0(reliable)	0
129453-61-8	Fulvestrant	Positive	1(reliable)	1(reliable)	1(reliable)	1(reliable)	1(reliable)	1(reliable)	1(reliable)	1(reliable)	1(reliable)	1(reliable)	1(reliable)	1(reliable)	1(reliable)	1(reliable)	1(reliable)	1(reliable)	1(reliable)	1(reliable)	1(reliable)	1(reliable)	1(reliable)	1(reliable)	1(reliable)	1
13311-84-7	Flutamide	Positive	0(reliable)	0(reliable)	0(reliable)	0(reliable)	0(reliable)	0(reliable)	0(reliable)	0(reliable)	0(reliable)	0(reliable)	0(reliable)	0(reliable)	0(reliable)	0(reliable)	0(reliable)	0(reliable)	0(reliable)	0(reliable)	0(reliable)	0(reliable)	0(reliable)	0(reliable)	0(reliable)	0
1397-94-0	Antimycin-A	Positive	1(unreliable)	1(unreliable)	1(unreliable)	1(unreliable)	1(unreliable)	1(unreliable)	1(unreliable)	1(unreliable)	1(unreliable)	1(unreliable)	1(unreliable)	1(unreliable)	1(unreliable)	1(unreliable)	0(unreliable)	0(unreliable)	1(unreliable)	1(unreliable)	1(unreliable)	1(unreliable)	1(unreliable)	1(unreliable)	0(unreliable)	#N/A
1405-41-0	Gentamicin, Sulfate (Salt)	Positive	0(unreliable)	0(unreliable)	0(unreliable)	0(unreliable)	0(unreliable)	0(unreliable)	0(unreliable)	0(unreliable)	0(unreliable)	0(unreliable)	0(unreliable)	0(unreliable)	0(unreliable)	0(unreliable)	0(unreliable)	0(unreliable)	0(unreliable)	0(reliable)	0(reliable)	0(reliable)	0(reliable)	0(reliable)	0(reliable)	0
148-18-5	Sodium Diethyldithiocarbamate	Positive	1(reliable)	1(reliable)	1(reliable)	0(reliable)	1(reliable)	1(reliable)	1(reliable)	1(reliable)	1(reliable)	1(reliable)	1(reliable)	1(reliable)	1(reliable)	0(reliable)	0(reliable)	0(reliable)	0(reliable)	1(reliable)	1(reliable)	1(reliable)	1(reliable)	1(reliable)	0(reliable)	1
148-82-3	Melphalan	Positive	0(reliable)	0(reliable)	0(reliable)	0(reliable)	0(reliable)	0(reliable)	0(reliable)	0(reliable)	0(reliable)	0(reliable)	0(reliable)	0(reliable)	0(reliable)	0(reliable)	0(reliable)	0(reliable)	0(reliable)	0(reliable)	0(reliable)	0(reliable)	0(reliable)	0(reliable)	0(reliable)	0
15687-27-1	Benzeneacetic Acid, α-Methyl-4-(2-Methylpropyl)-	Negative	0(reliable)	0(reliable)	0(reliable)	0(reliable)	0(reliable)	0(reliable)	0(reliable)	0(reliable)	0(reliable)	0(reliable)	0(reliable)	0(reliable)	0(reliable)	0(reliable)	0(reliable)	0(reliable)	0(reliable)	0(reliable)	0(reliable)	0(reliable)	0(reliable)	0(reliable)	0(reliable)	0
17230-88-5	Danazol	Positive	1(reliable)	1(reliable)	1(reliable)	1(reliable)	1(reliable)	1(reliable)	1(reliable)	1(reliable)	1(reliable)	1(reliable)	1(reliable)	1(reliable)	1(reliable)	1(reliable)	1(reliable)	1(reliable)	1(reliable)	1(reliable)	1(reliable)	1(reliable)	1(reliable)	1(reliable)	1(reliable)	1
1806-26-4	Phenol, 4-Octyl-	Positive	1(reliable)	1(reliable)	1(reliable)	1(reliable)	1(reliable)	1(reliable)	1(reliable)	1(reliable)	1(reliable)	1(reliable)	1(reliable)	1(reliable)	1(reliable)	0(reliable)	0(reliable)	0(reliable)	1(reliable)	1(reliable)	1(reliable)	1(reliable)	1(reliable)	1(reliable)	1(reliable)	1
1912-24-9	Atrazine	Positive	0(reliable)	0(reliable)	0(reliable)	0(reliable)	0(reliable)	0(reliable)	0(reliable)	0(reliable)	0(reliable)	0(reliable)	0(reliable)	0(reliable)	0(reliable)	0(reliable)	0(reliable)	1(reliable)	0(reliable)	0(reliable)	0(reliable)	0(reliable)	0(reliable)	0(reliable)	0(reliable)	0
23214-92-8	Doxorubicin	Positive	1(reliable)	1(reliable)	1(reliable)	1(reliable)	1(reliable)	1(unreliable)	1(unreliable)	1(unreliable)	1(unreliable)	1(unreliable)	1(unreliable)	1(unreliable)	1(unreliable)	1(unreliable)	0(unreliable)	1(unreliable)	1(unreliable)	1(reliable)	1(reliable)	1(reliable)	1(reliable)	1(reliable)	1(reliable)	1
26571-11-9	26-(Nonylphenoxy)-3,6,9,12,15,18,21,24-Octaoxahexacosan-1-Ol	Positive	1(reliable)	1(reliable)	1(reliable)	1(reliable)	1(reliable)	1(reliable)	1(reliable)	1(reliable)	1(reliable)	1(reliable)	1(reliable)	1(reliable)	1(reliable)	1(reliable)	0(reliable)	0(reliable)	1(reliable)	1(reliable)	1(reliable)	1(reliable)	1(reliable)	1(reliable)	0(reliable)	1
302-79-4	Tretinoin	Positive	1(reliable)	1(reliable)	1(reliable)	1(reliable)	1(reliable)	1(reliable)	1(reliable)	1(reliable)	1(reliable)	1(reliable)	1(reliable)	1(reliable)	1(reliable)	0(reliable)	0(reliable)	0(reliable)	0(reliable)	1(reliable)	1(reliable)	1(reliable)	1(reliable)	1(reliable)	0(reliable)	1
303-45-7	Gossypol	Positive	1(reliable)	1(reliable)	1(reliable)	1(reliable)	1(reliable)	1(reliable)	1(reliable)	1(reliable)	1(reliable)	1(reliable)	1(reliable)	1(reliable)	1(reliable)	0(reliable)	0(reliable)	0(reliable)	1(reliable)	1(reliable)	1(reliable)	1(reliable)	1(reliable)	1(reliable)	0(reliable)	1
303-47-9	Ochratoxin A (7ci)	Positive	1(unreliable)	1(unreliable)	1(unreliable)	1(unreliable)	1(unreliable)	1(unreliable)	1(unreliable)	1(unreliable)	1(unreliable)	1(unreliable)	1(unreliable)	1(unreliable)	1(unreliable)	1(unreliable)	0(unreliable)	0(unreliable)	1(unreliable)	1(reliable)	1(reliable)	1(reliable)	1(reliable)	1(reliable)	0(reliable)	1
31430-18-9	Nocodazole	Positive	1(reliable)	1(reliable)	1(reliable)	1(reliable)	1(reliable)	1(reliable)	1(reliable)	1(reliable)	1(reliable)	1(reliable)	1(reliable)	1(reliable)	1(reliable)	1(reliable)	1(reliable)	1(reliable)	1(reliable)	1(reliable)	1(reliable)	1(reliable)	1(reliable)	1(reliable)	1(reliable)	1
330-55-2	Linuron	Positive	0(reliable)	0(reliable)	0(reliable)	0(reliable)	0(reliable)	0(reliable)	0(reliable)	0(reliable)	0(reliable)	0(reliable)	0(reliable)	0(reliable)	0(reliable)	0(reliable)	0(reliable)	0(reliable)	0(reliable)	0(reliable)	0(reliable)	0(reliable)	0(reliable)	0(reliable)	0(reliable)	0
33069-62-4	Benzenepropanoic Acid, ?-(Benzoylamino)-?-Hydroxy-, (2ar,4s,4as,6r,9s,11s,12s,12ar,12bs)-6,12b-Bis(Acetyloxy)-12-(Benzoyloxy)-2a,3,4,4a,5,6,9,10,11,12,12a,12b-Dodecahydro-4,11-Dihydroxy-4a,8,13,13-Tetramethyl-5-Oxo-7,11-Methano-1h-Cyclodeca[3,4]Benz[1,2-B	Positive	1(unreliable)	1(unreliable)	1(unreliable)	1(unreliable)	1(unreliable)	1(unreliable)	1(unreliable)	1(unreliable)	1(unreliable)	1(unreliable)	1(unreliable)	1(unreliable)	1(unreliable)	1(unreliable)	1(unreliable)	1(unreliable)	1(unreliable)	1(reliable)	1(reliable)	1(reliable)	1(reliable)	1(reliable)	1(reliable)	1
36322-90-4	Piroxicam	Positive	1(reliable)	1(reliable)	0(reliable)	0(reliable)	1(reliable)	0(reliable)	1(reliable)	1(reliable)	0(reliable)	0(reliable)	0(reliable)	1(reliable)	0(reliable)	0(reliable)	0(reliable)	0(reliable)	0(reliable)	1(reliable)	0(reliable)	1(reliable)	1(reliable)	1(reliable)	0(reliable)	0
4376-20-9	Phthalic Acid, Mono-2-Ethyl Hexyl Ester	Positive	0(reliable)	0(reliable)	0(reliable)	0(reliable)	0(reliable)	0(reliable)	0(reliable)	0(reliable)	0(reliable)	0(reliable)	0(reliable)	0(reliable)	0(reliable)	0(reliable)	0(reliable)	0(reliable)	0(reliable)	0(reliable)	0(reliable)	0(reliable)	0(reliable)	0(reliable)	0(reliable)	0
446-72-0	Genisterin	Positive	1(reliable)	1(reliable)	0(reliable)	1(reliable)	1(reliable)	0(reliable)	1(reliable)	1(reliable)	1(reliable)	1(reliable)	0(reliable)	1(reliable)	1(reliable)	1(reliable)	1(reliable)	1(reliable)	1(reliable)	1(reliable)	1(reliable)	1(reliable)	1(reliable)	1(reliable)	1(reliable)	1
481-30-1	Epitestosterone	Positive	0(reliable)	1(reliable)	1(reliable)	1(reliable)	1(reliable)	0(reliable)	0(reliable)	0(reliable)	0(reliable)	1(reliable)	0(reliable)	0(reliable)	1(reliable)	1(reliable)	1(reliable)	1(reliable)	1(reliable)	0(reliable)	0(reliable)	1(reliable)	1(reliable)	1(reliable)	1(reliable)	1
50-07-7	Mitomycin	Positive	0(unreliable)	1(unreliable)	1(unreliable)	0(unreliable)	1(unreliable)	1(unreliable)	1(unreliable)	1(unreliable)	0(unreliable)	1(unreliable)	0(unreliable)	1(unreliable)	0(unreliable)	0(unreliable)	0(unreliable)	0(unreliable)	0(unreliable)	1(reliable)	0(reliable)	1(reliable)	1(reliable)	1(reliable)	0(reliable)	1
50-22-6	Corticosterone	Positive	1(reliable)	1(reliable)	1(reliable)	1(reliable)	1(reliable)	1(reliable)	1(reliable)	1(reliable)	1(reliable)	1(reliable)	1(reliable)	1(reliable)	1(reliable)	1(reliable)	1(reliable)	1(reliable)	1(reliable)	1(reliable)	1(reliable)	1(reliable)	1(reliable)	1(reliable)	1(reliable)	1
50-28-2	Estradiol	Positive	1(reliable)	1(reliable)	1(reliable)	1(reliable)	1(reliable)	1(reliable)	1(reliable)	1(reliable)	1(reliable)	1(reliable)	1(reliable)	1(reliable)	1(reliable)	1(reliable)	1(reliable)	1(reliable)	1(reliable)	1(reliable)	1(reliable)	1(reliable)	1(reliable)	1(reliable)	1(reliable)	1
50-32-8	Benzo[Def]Chrysene	Positive	1(reliable)	1(reliable)	0(reliable)	1(reliable)	1(reliable)	0(reliable)	0(reliable)	0(reliable)	0(reliable)	0(reliable)	0(reliable)	1(reliable)	0(reliable)	1(reliable)	0(reliable)	0(reliable)	1(reliable)	1(reliable)	1(reliable)	1(reliable)	1(reliable)	1(reliable)	0(reliable)	1
50471-44-8	Vinclozolin	Negative	0(reliable)	0(reliable)	0(reliable)	0(reliable)	0(reliable)	0(reliable)	0(reliable)	0(reliable)	0(reliable)	0(reliable)	0(reliable)	0(reliable)	0(reliable)	0(reliable)	0(reliable)	0(reliable)	0(reliable)	0(reliable)	0(reliable)	0(reliable)	0(reliable)	0(reliable)	0(reliable)	0
51-21-8	Fluorouracil	Positive	1(reliable)	0(reliable)	0(reliable)	0(reliable)	0(reliable)	0(reliable)	0(reliable)	0(reliable)	0(reliable)	0(reliable)	0(reliable)	0(reliable)	0(reliable)	0(reliable)	0(reliable)	0(reliable)	0(reliable)	0(reliable)	0(reliable)	0(reliable)	0(reliable)	0(reliable)	0(reliable)	0
51-28-5	2,4-Dinitrophenol	Positive	1(reliable)	1(reliable)	1(reliable)	0(reliable)	1(reliable)	1(reliable)	1(reliable)	1(reliable)	1(reliable)	1(reliable)	1(reliable)	1(reliable)	0(reliable)	0(reliable)	0(reliable)	0(reliable)	0(reliable)	1(reliable)	0(reliable)	1(reliable)	1(reliable)	1(reliable)	0(reliable)	1
521-18-6	Androstanolone	Positive	1(reliable)	1(reliable)	1(reliable)	1(reliable)	1(reliable)	0(reliable)	0(reliable)	1(reliable)	0(reliable)	1(reliable)	0(reliable)	1(reliable)	1(reliable)	1(reliable)	1(reliable)	1(reliable)	1(reliable)	1(reliable)	1(reliable)	1(reliable)	1(reliable)	1(reliable)	1(reliable)	1
52806-53-8	Hydroxyflutamide	Positive	0(reliable)	0(reliable)	0(reliable)	0(reliable)	0(reliable)	0(reliable)	0(reliable)	0(reliable)	0(reliable)	0(reliable)	0(reliable)	0(reliable)	0(reliable)	0(reliable)	0(reliable)	0(reliable)	0(reliable)	0(reliable)	0(reliable)	0(reliable)	0(reliable)	0(reliable)	0(reliable)	0
53-86-1	Indometacin	Positive	1(reliable)	1(reliable)	0(reliable)	1(reliable)	1(reliable)	0(reliable)	0(reliable)	1(reliable)	0(reliable)	0(reliable)	0(reliable)	1(reliable)	0(reliable)	1(reliable)	0(reliable)	0(reliable)	1(reliable)	1(reliable)	0(reliable)	1(reliable)	1(reliable)	1(reliable)	0(reliable)	1
54-36-4	Metyrapone	Positive	0(reliable)	0(reliable)	0(reliable)	0(reliable)	0(reliable)	0(reliable)	0(reliable)	0(reliable)	0(reliable)	0(reliable)	0(reliable)	0(reliable)	0(reliable)	0(reliable)	0(reliable)	0(reliable)	0(reliable)	0(reliable)	0(reliable)	0(reliable)	0(reliable)	0(reliable)	0(reliable)	0
55-29-3	DDT (P,P'-DDT)	Positive	1(reliable)	1(reliable)	1(reliable)	1(reliable)	1(reliable)	1(reliable)	1(reliable)	1(reliable)	1(reliable)	1(reliable)	1(reliable)	1(reliable)	1(reliable)	1(reliable)	0(reliable)	0(reliable)	1(reliable)	1(reliable)	1(reliable)	1(reliable)	1(reliable)	1(reliable)	0(reliable)	1
55-98-1	Busulfan	Positive	0(reliable)	0(reliable)	0(reliable)	0(reliable)	0(reliable)	0(reliable)	0(reliable)	0(reliable)	0(reliable)	0(reliable)	0(reliable)	0(reliable)	0(reliable)	0(reliable)	0(reliable)	0(reliable)	0(reliable)	0(reliable)	0(reliable)	0(reliable)	0(reliable)	0(reliable)	0(reliable)	0
56-53-1	Diethylstilbestrol	Positive	1(reliable)	1(reliable)	1(reliable)	1(reliable)	1(reliable)	1(reliable)	1(reliable)	1(reliable)	1(reliable)	1(reliable)	1(reliable)	1(reliable)	1(reliable)	1(reliable)	1(reliable)	1(reliable)	1(reliable)	1(reliable)	1(reliable)	1(reliable)	1(reliable)	1(reliable)	1(reliable)	1
57-63-6	Ethinylestradiol	Positive	1(reliable)	1(reliable)	1(reliable)	1(reliable)	1(reliable)	1(reliable)	1(reliable)	1(reliable)	1(reliable)	1(reliable)	1(reliable)	1(reliable)	1(reliable)	1(reliable)	1(reliable)	1(reliable)	1(reliable)	1(reliable)	1(reliable)	1(reliable)	1(reliable)	1(reliable)	1(reliable)	1
57-83-0	Progesterone	Positive	0(reliable)	0(reliable)	1(reliable)	1(reliable)	0(reliable)	0(reliable)	0(reliable)	0(reliable)	0(reliable)	0(reliable)	0(reliable)	0(reliable)	1(reliable)	1(reliable)	1(reliable)	1(reliable)	0(reliable)	0(reliable)	0(reliable)	1(reliable)	0(reliable)	1(reliable)	1(reliable)	0
58-08-2	Caffeine	Positive	0(reliable)	0(reliable)	0(reliable)	0(reliable)	0(reliable)	0(reliable)	0(reliable)	0(reliable)	0(reliable)	0(reliable)	0(reliable)	0(reliable)	0(reliable)	0(reliable)	0(reliable)	0(reliable)	0(reliable)	0(reliable)	0(reliable)	0(reliable)	0(reliable)	0(reliable)	0(reliable)	0
58-18-4	Methyltestosterone	Positive	0(reliable)	1(reliable)	1(reliable)	1(reliable)	1(reliable)	0(reliable)	0(reliable)	1(reliable)	0(reliable)	1(reliable)	0(reliable)	1(reliable)	1(reliable)	1(reliable)	1(reliable)	1(reliable)	1(reliable)	1(reliable)	1(reliable)	1(reliable)	1(reliable)	1(reliable)	1(reliable)	1
58-55-9	Theophylline	Negative	0(reliable)	0(reliable)	0(reliable)	0(reliable)	0(reliable)	0(reliable)	0(reliable)	0(reliable)	0(reliable)	0(reliable)	0(reliable)	0(reliable)	0(reliable)	0(reliable)	0(reliable)	0(reliable)	0(reliable)	0(reliable)	0(reliable)	0(reliable)	0(reliable)	0(reliable)	0(reliable)	0
58-89-9	Lindane	Negative	0(reliable)	0(reliable)	0(reliable)	1(reliable)	0(reliable)	0(reliable)	0(reliable)	0(reliable)	0(reliable)	0(reliable)	0(reliable)	0(reliable)	0(reliable)	0(reliable)	0(reliable)	0(reliable)	0(reliable)	0(reliable)	0(reliable)	0(reliable)	0(reliable)	0(reliable)	0(reliable)	0
60-51-5	Dimethoate	Positive	0(reliable)	0(reliable)	0(reliable)	0(reliable)	0(reliable)	0(reliable)	0(reliable)	0(reliable)	0(reliable)	0(reliable)	0(reliable)	0(reliable)	0(reliable)	0(reliable)	0(reliable)	0(reliable)	0(reliable)	0(reliable)	0(reliable)	0(reliable)	0(reliable)	0(reliable)	0(reliable)	0
608-73-1	HCH	Positive	0(reliable)	0(reliable)	0(reliable)	0(reliable)	0(reliable)	0(reliable)	0(reliable)	0(reliable)	0(reliable)	0(reliable)	0(reliable)	0(reliable)	0(reliable)	0(reliable)	0(reliable)	0(reliable)	0(reliable)	0(reliable)	0(reliable)	0(reliable)	0(reliable)	0(reliable)	0(reliable)	0
61-25-6	Papaverine Hydrochloride	Positive	1(reliable)	1(reliable)	0(reliable)	1(reliable)	1(reliable)	0(reliable)	0(reliable)	0(reliable)	0(reliable)	0(reliable)	0(reliable)	0(reliable)	0(reliable)	1(reliable)	1(reliable)	1(reliable)	1(reliable)	0(reliable)	0(reliable)	1(reliable)	1(reliable)	1(reliable)	1(reliable)	1
625-45-6	Methoxyacetic Acid	Positive	0(reliable)	0(reliable)	0(reliable)	0(reliable)	0(reliable)	0(reliable)	0(reliable)	0(reliable)	0(reliable)	0(reliable)	0(reliable)	0(reliable)	0(reliable)	0(reliable)	0(reliable)	0(reliable)	0(reliable)	0(reliable)	0(reliable)	0(reliable)	0(reliable)	0(reliable)	0(reliable)	0
63-05-8	Androst-4-Ene-3,17-Dione	Positive	1(reliable)	1(reliable)	1(reliable)	1(reliable)	1(reliable)	0(reliable)	1(reliable)	1(reliable)	0(reliable)	1(reliable)	0(reliable)	0(reliable)	1(reliable)	1(reliable)	1(reliable)	1(reliable)	1(reliable)	1(reliable)	1(reliable)	1(reliable)	1(reliable)	1(reliable)	1(reliable)	1
631-64-1	Dibromoacetic Acid	Positive	0(reliable)	0(reliable)	0(reliable)	0(reliable)	0(reliable)	0(reliable)	0(reliable)	0(reliable)	0(reliable)	0(reliable)	0(reliable)	0(reliable)	0(reliable)	0(reliable)	0(reliable)	0(reliable)	0(reliable)	0(reliable)	0(reliable)	0(reliable)	0(reliable)	0(reliable)	0(reliable)	0
637-07-0	Clofibrate	Positive	0(reliable)	0(reliable)	0(reliable)	0(reliable)	0(reliable)	0(reliable)	0(reliable)	0(reliable)	0(reliable)	0(reliable)	0(reliable)	0(reliable)	0(reliable)	0(reliable)	0(reliable)	0(reliable)	0(reliable)	0(reliable)	0(reliable)	0(reliable)	0(reliable)	0(reliable)	0(reliable)	0
64-17-5	Ethanol	Positive	0(reliable)	0(reliable)	0(reliable)	0(reliable)	0(reliable)	0(reliable)	0(reliable)	0(reliable)	0(reliable)	0(reliable)	0(reliable)	0(reliable)	0(reliable)	0(reliable)	0(reliable)	0(reliable)	0(reliable)	0(reliable)	0(reliable)	0(reliable)	0(reliable)	0(reliable)	0(reliable)	0
64-67-5	Diethyl Sulphate	Positive	0(reliable)	0(reliable)	0(reliable)	0(reliable)	0(reliable)	0(reliable)	0(reliable)	0(reliable)	0(reliable)	0(reliable)	0(reliable)	0(reliable)	0(reliable)	0(reliable)	0(reliable)	0(reliable)	0(reliable)	0(reliable)	0(reliable)	0(reliable)	0(reliable)	0(reliable)	0(reliable)	0
64-86-8	Colchicine	Positive	1(reliable)	1(reliable)	0(reliable)	1(reliable)	1(reliable)	0(reliable)	1(reliable)	1(reliable)	0(reliable)	1(reliable)	0(reliable)	1(reliable)	0(reliable)	1(reliable)	0(reliable)	0(reliable)	1(reliable)	1(reliable)	0(reliable)	1(reliable)	1(reliable)	1(reliable)	0(reliable)	1
65277-42-1	Ketoconazole	Positive	1(reliable)	1(reliable)	1(reliable)	1(reliable)	1(reliable)	1(reliable)	1(reliable)	1(reliable)	1(reliable)	1(reliable)	1(reliable)	1(reliable)	1(reliable)	1(reliable)	0(reliable)	1(reliable)	1(reliable)	1(reliable)	1(reliable)	1(reliable)	1(reliable)	1(reliable)	1(reliable)	1
66-27-3	Methyl Methanesulphonate	Positive	0(reliable)	0(reliable)	0(reliable)	0(reliable)	0(reliable)	0(reliable)	0(reliable)	0(reliable)	0(reliable)	0(reliable)	0(reliable)	0(reliable)	0(reliable)	0(reliable)	0(reliable)	0(reliable)	0(reliable)	0(reliable)	0(reliable)	0(reliable)	0(reliable)	0(reliable)	0(reliable)	0
66-81-9	Cicloheximide	Positive	1(reliable)	1(reliable)	1(reliable)	1(reliable)	1(reliable)	1(reliable)	1(reliable)	1(reliable)	1(reliable)	1(reliable)	1(reliable)	1(reliable)	1(reliable)	1(reliable)	1(reliable)	1(reliable)	1(reliable)	1(reliable)	1(reliable)	1(reliable)	1(reliable)	1(reliable)	1(reliable)	1
67-64-1	Acetone	Positive	0(reliable)	0(reliable)	0(reliable)	0(reliable)	0(reliable)	0(reliable)	0(reliable)	0(reliable)	0(reliable)	0(reliable)	0(reliable)	0(reliable)	0(reliable)	0(reliable)	0(reliable)	0(reliable)	0(reliable)	0(reliable)	0(reliable)	0(reliable)	0(reliable)	0(reliable)	0(reliable)	0
68-23-5	Noretynodrel	Positive	1(reliable)	1(reliable)	1(reliable)	1(reliable)	1(reliable)	0(reliable)	1(reliable)	1(reliable)	1(reliable)	1(reliable)	1(reliable)	1(reliable)	1(reliable)	1(reliable)	1(reliable)	1(reliable)	1(reliable)	1(reliable)	1(reliable)	1(reliable)	1(reliable)	1(reliable)	1(reliable)	1
69-57-8	Sodium [2s-(2?,5?,6?)]-3,3-Dimethyl-7-Oxo-6-(Phenylacetamido)-4-Thia-1-Azabicyclo[3.2.0]Heptane-2-Carboxylate	Negative	0(reliable)	0(reliable)	0(reliable)	0(reliable)	0(reliable)	0(reliable)	0(reliable)	0(reliable)	0(reliable)	0(reliable)	0(reliable)	0(reliable)	0(reliable)	0(reliable)	0(reliable)	0(reliable)	0(reliable)	0(reliable)	0(reliable)	0(reliable)	0(reliable)	0(reliable)	0(reliable)	0
69-72-7	Salicylic Acid	Positive	0(reliable)	0(reliable)	0(reliable)	0(reliable)	0(reliable)	0(reliable)	0(reliable)	0(reliable)	0(reliable)	0(reliable)	0(reliable)	0(reliable)	0(reliable)	0(reliable)	0(reliable)	0(reliable)	0(reliable)	0(reliable)	0(reliable)	0(reliable)	0(reliable)	0(reliable)	0(reliable)	0
70-30-4	Hexachlorophene	Positive	1(reliable)	1(reliable)	1(reliable)	1(reliable)	1(reliable)	1(reliable)	1(reliable)	1(reliable)	1(reliable)	1(reliable)	1(reliable)	1(reliable)	1(reliable)	1(reliable)	0(reliable)	0(reliable)	1(reliable)	1(reliable)	1(reliable)	1(reliable)	1(reliable)	1(reliable)	0(reliable)	1
71-43-2	Benzene	Positive	1(reliable)	0(reliable)	0(reliable)	0(reliable)	0(reliable)	0(reliable)	0(reliable)	0(reliable)	0(reliable)	0(reliable)	0(reliable)	0(reliable)	0(reliable)	0(reliable)	0(reliable)	0(reliable)	0(reliable)	0(reliable)	0(reliable)	0(reliable)	0(reliable)	0(reliable)	0(reliable)	0
7232-21-5	4-Amino-5-Chloro-N-[2-(Diethylamino)Ethyl]-2-Methoxybenzamide Monohydrochloride	Negative	0(reliable)	0(reliable)	0(reliable)	0(reliable)	0(reliable)	0(reliable)	0(reliable)	0(reliable)	0(reliable)	0(reliable)	0(reliable)	0(reliable)	0(reliable)	0(reliable)	0(reliable)	0(reliable)	0(reliable)	0(reliable)	0(reliable)	0(reliable)	0(reliable)	0(reliable)	0(reliable)	0
75330-75-5	Lovastatin	Positive	1(reliable)	1(reliable)	1(reliable)	1(reliable)	1(reliable)	1(reliable)	1(reliable)	1(reliable)	0(reliable)	1(reliable)	1(reliable)	1(reliable)	1(reliable)	1(reliable)	1(reliable)	1(reliable)	1(reliable)	1(reliable)	1(reliable)	1(reliable)	1(reliable)	1(reliable)	1(reliable)	1
79-43-6	Dichloroacetic Acid	Positive	0(reliable)	0(reliable)	0(reliable)	0(reliable)	0(reliable)	0(reliable)	0(reliable)	0(reliable)	0(reliable)	0(reliable)	0(reliable)	0(reliable)	0(reliable)	0(reliable)	0(reliable)	0(reliable)	0(reliable)	0(reliable)	0(reliable)	0(reliable)	0(reliable)	0(reliable)	0(reliable)	0
797-63-7	Levonorgestrel	Positive	1(reliable)	1(reliable)	1(reliable)	1(reliable)	1(reliable)	1(reliable)	1(reliable)	1(reliable)	1(reliable)	1(reliable)	1(reliable)	1(reliable)	1(reliable)	1(reliable)	1(reliable)	1(reliable)	1(reliable)	1(reliable)	1(reliable)	1(reliable)	1(reliable)	1(reliable)	1(reliable)	1
80-05-7	Bisphenol A	Positive	1(reliable)	0(reliable)	0(reliable)	1(reliable)	1(reliable)	0(reliable)	0(reliable)	0(reliable)	0(reliable)	0(reliable)	0(reliable)	0(reliable)	0(reliable)	1(reliable)	1(reliable)	0(reliable)	1(reliable)	0(reliable)	0(reliable)	0(reliable)	0(reliable)	1(reliable)	1(reliable)	0
81-81-2	Warfarin	Positive	1(reliable)	1(reliable)	1(reliable)	1(reliable)	1(reliable)	1(reliable)	1(reliable)	1(reliable)	1(reliable)	1(reliable)	1(reliable)	1(reliable)	1(reliable)	1(reliable)	1(reliable)	1(reliable)	1(reliable)	1(reliable)	1(reliable)	1(reliable)	1(reliable)	1(reliable)	1(reliable)	1
81131-70-6	1-Naphthaleneheptanoic Acid, 1,2,6,7,8,8a-Hexahydro-?,?,6-Trihydroxy-2-Methyl-8-[(2s)-2-Methyl-1-Oxobutoxy]-, Sodium Salt (1:1), (?R,?R,1s,2s,6s,8s,8ar)-	Negative	1(reliable)	1(reliable)	1(reliable)	1(reliable)	1(reliable)	0(reliable)	1(reliable)	1(reliable)	0(reliable)	1(reliable)	1(reliable)	0(reliable)	1(reliable)	1(reliable)	1(reliable)	1(reliable)	1(reliable)	1(reliable)	1(reliable)	1(reliable)	1(reliable)	1(reliable)	1(reliable)	1
84-74-2	Dibutyl Phthalate	Positive	0(reliable)	0(reliable)	0(reliable)	0(reliable)	0(reliable)	0(reliable)	0(reliable)	0(reliable)	0(reliable)	0(reliable)	0(reliable)	0(reliable)	0(reliable)	0(reliable)	0(reliable)	0(reliable)	0(reliable)	0(reliable)	0(reliable)	0(reliable)	0(reliable)	0(reliable)	0(reliable)	0
84371-65-3	Mifepristone	Positive	1(reliable)	1(reliable)	1(reliable)	1(reliable)	1(reliable)	1(reliable)	1(reliable)	1(reliable)	1(reliable)	1(reliable)	1(reliable)	1(reliable)	1(reliable)	1(reliable)	1(reliable)	1(reliable)	1(reliable)	1(reliable)	1(reliable)	1(reliable)	1(reliable)	1(reliable)	1(reliable)	1
84852-15-3	Phenol, 4-Nonyl-, Branched	Positive	1(reliable)	1(reliable)	1(reliable)	1(reliable)	1(reliable)	1(reliable)	1(reliable)	1(reliable)	1(reliable)	1(reliable)	1(reliable)	1(reliable)	1(reliable)	1(reliable)	0(reliable)	0(reliable)	1(reliable)	1(reliable)	1(reliable)	1(reliable)	1(reliable)	1(reliable)	1(reliable)	1
87-86-5	Pentachlorophenol	Positive	1(reliable)	1(reliable)	1(reliable)	1(reliable)	1(reliable)	1(reliable)	1(reliable)	1(reliable)	1(reliable)	1(reliable)	1(reliable)	1(reliable)	1(reliable)	0(reliable)	0(reliable)	0(reliable)	1(reliable)	1(reliable)	1(reliable)	1(reliable)	1(reliable)	1(reliable)	0(reliable)	1
88-85-7	Phenol, 2-(1-Methylpropyl)-4,6-Dinitro-	Positive	1(reliable)	1(reliable)	1(reliable)	1(reliable)	1(reliable)	1(reliable)	1(reliable)	1(reliable)	1(reliable)	1(reliable)	1(reliable)	1(reliable)	1(reliable)	0(reliable)	0(reliable)	0(reliable)	0(reliable)	1(reliable)	1(reliable)	1(reliable)	1(reliable)	1(reliable)	0(reliable)	1
9002-93-1	Glycols, Polyethylene, Mono(P-(1,1,3,3-T = Octoxynol = Poly(Oxy-1,2-Ethanediyl), Alpha-(4-(1.1.3.3.-Tetramethyl-Butyl)Phenyl)-Omega-Hydroxy-	Negative	1(reliable)	1(reliable)	1(reliable)	1(reliable)	1(reliable)	1(reliable)	1(reliable)	1(reliable)	1(reliable)	1(reliable)	1(reliable)	1(reliable)	1(reliable)	1(reliable)	0(reliable)	1(reliable)	1(reliable)	1(reliable)	1(reliable)	1(reliable)	1(reliable)	1(reliable)	1(reliable)	1
9041-93-4	Bleomycin Sulfate	Positive	1(unreliable)	1(unreliable)	1(unreliable)	1(unreliable)	1(unreliable)	1(unreliable)	1(unreliable)	1(unreliable)	1(unreliable)	1(unreliable)	1(unreliable)	1(unreliable)	1(unreliable)	1(unreliable)	1(unreliable)	1(unreliable)	1(unreliable)	1(reliable)	1(reliable)	1(unreliable)	1(unreliable)	1(unreliable)	1(unreliable)	1
94-26-8	Butyl 4-Hydroxybenzoate	Positive	1(reliable)	1(reliable)	1(reliable)	1(reliable)	1(reliable)	0(reliable)	0(reliable)	1(reliable)	0(reliable)	1(reliable)	0(reliable)	0(reliable)	1(reliable)	1(reliable)	1(reliable)	1(reliable)	1(reliable)	1(reliable)	1(reliable)	1(reliable)	1(reliable)	1(reliable)	1(reliable)	1
94105-90-5	Equol	Positive	1(reliable)	1(reliable)	1(reliable)	1(reliable)	1(reliable)	0(reliable)	1(reliable)	1(reliable)	1(reliable)	1(reliable)	1(reliable)	1(reliable)	1(reliable)	1(reliable)	1(reliable)	1(reliable)	1(reliable)	1(reliable)	1(reliable)	1(reliable)	1(reliable)	1(reliable)	1(reliable)	1
95-95-4	2,4,5-Trichlorophenol	Negative	1(reliable)	1(reliable)	1(reliable)	1(reliable)	1(reliable)	1(reliable)	1(reliable)	1(reliable)	1(reliable)	1(reliable)	1(reliable)	1(reliable)	1(reliable)	1(reliable)	0(reliable)	0(reliable)	1(reliable)	1(reliable)	1(reliable)	1(reliable)	1(reliable)	1(reliable)	0(reliable)	1
96-12-8	1,2-Dibromo-3-Chloropropane	Negative	0(reliable)	0(reliable)	0(reliable)	0(reliable)	0(reliable)	0(reliable)	0(reliable)	0(reliable)	0(reliable)	0(reliable)	0(reliable)	0(reliable)	0(reliable)	0(reliable)	0(reliable)	0(reliable)	0(reliable)	0(reliable)	0(reliable)	0(reliable)	0(reliable)	0(reliable)	0(reliable)	0
98-95-3	Nitrobenzene	Negative	0(reliable)	0(reliable)	0(reliable)	0(reliable)	0(reliable)	0(reliable)	0(reliable)	0(reliable)	0(reliable)	0(reliable)	0(reliable)	0(reliable)	0(reliable)	0(reliable)	0(reliable)	0(reliable)	0(reliable)	0(reliable)	0(reliable)	0(reliable)	0(reliable)	0(reliable)	0(reliable)	0
99-66-1	Valproic Acid	Positive	0(reliable)	0(reliable)	0(reliable)	0(reliable)	0(reliable)	0(reliable)	0(reliable)	0(reliable)	0(reliable)	0(reliable)	0(reliable)	0(reliable)	0(reliable)	0(reliable)	0(reliable)	0(reliable)	0(reliable)	0(reliable)	0(reliable)	0(reliable)	0(reliable)	0(reliable)	0(reliable)	0
